# Supplementary material for: A novel classification framework for genome-wide association study of whole brain MRI images using deep learning
Source: PLoS Comput Biol. 2024 Oct 15;20(10):e1012527. doi: 10.1371/journal.pcbi.1012527 (PMC11508069; doi:10.1371/journal.pcbi.1012527)
Supplement: S1 Table — The results were obtained by running the simulation study under different values of the mean, sample sizes. Table B. Summary of the basic information of all the subjects that were included in the analysis. Table C. Training time and performance of different models in the sex classification task. Three different CNN architectures were used: LeNet, ResNet50, and Xception. The performance was measured by the macro F1 and MCC of running these models on the test set. Table D. The full list of the classification results of all SNPs in different three orientations. Table E. The full list of the permutation test results for top 500 SNPs in the axial direction and the genomic context annotation of these SNPs. Table F. The full list of the permutation test results for top 500 SNPs in the coronal direction and the genomic context annotation of these SNPs. Table G. The full list of the permutation test results for top 500 SNPs in the sagittal direction and the genomic context annotation of these SNPs. Table H. Phenotype-Wide Association Study (PheWAS) annotation of the top 500 SNPs in each of the three directions: axial, coronal and sagittal. Table I. The overlap of the three lists of top SNPs ranked by MCC. Table J. The overlap of the three lists of top SNPs ranked by macro F1 score. (XLSX) [file pcbi.1012527.s001.xlsx]

## Sheet: A
mu1	mu2	n1	n2	acc	f1	mcc	p-value
0	0.2	1000	1000	0.549	0.548998	0.0980008	6.23871e-10
0	0.21	1000	1000	0.546	0.545993	0.0920029	2.56401e-07
0	0.22	1000	1000	0.546	0.545971	0.0920118	6.59339e-07
0	0.23	1000	1000	0.552	0.551935	0.10403	1.11292e-08
0	0.24	1000	1000	0.552	0.551855	0.104067	7.77262e-12
0	0.25	1000	1000	0.553	0.552936	0.106031	6.73499e-08
0	0.26	1000	1000	0.561	0.560703	0.122165	7.35725e-11
0	0.27	1000	1000	0.5585	0.558442	0.117031	1.603e-11
0	0.28	1000	1000	0.5585	0.558499	0.117001	8.80771e-14
0	0.29	1000	1000	0.563	0.562914	0.126049	3.65473e-11
0	0.3	1000	1000	0.5595	0.55946	0.119021	1.74581e-11
0	0.31	1000	1000	0.556	0.556	0.112	4.56662e-11
0	0.32	1000	1000	0.569	0.568996	0.138002	2.54482e-12
0	0.33	1000	1000	0.5275	0.527486	0.0550033	9.52176e-06
0	0.34	1000	1000	0.577	0.576863	0.1541	5.84562e-16
0	0.35	1000	1000	0.5615	0.561408	0.123052	1.05316e-15
0	0.36	1000	1000	0.5755	0.575453	0.151033	2.61968e-16
0	0.37	1000	1000	0.554	0.553984	0.108008	7.14299e-10
0	0.38	1000	1000	0.5835	0.583372	0.167102	1.37209e-15
0	0.39	1000	1000	0.584	0.58398	0.168016	1.09248e-18
0	0.4	1000	1000	0.5925	0.592499	0.185001	7.1694e-20
0	0.41	1000	1000	0.5835	0.583445	0.167044	1.47269e-19
0	0.42	1000	1000	0.578	0.577998	0.156001	7.16872e-21
0	0.43	1000	1000	0.5855	0.585495	0.171004	1.11331e-26
0	0.44	1000	1000	0.5865	0.586497	0.173002	3.53726e-27
0	0.45	1000	1000	0.573	0.572985	0.146011	7.09628e-19
0	0.46	1000	1000	0.571	0.570993	0.142005	2.932e-22
0	0.47	1000	1000	0.584	0.58394	0.168048	5.3109e-25
0	0.48	1000	1000	0.5765	0.576469	0.153022	4.43448e-26
0	0.49	1000	1000	0.5995	0.599477	0.199022	6.69149e-27
0	0.5	1000	1000	0.6125	0.612488	0.225014	8.26627e-33
0	0.51	1000	1000	0.6045	0.604488	0.209013	1.15694e-30
0	0.52	1000	1000	0.609	0.608934	0.218074	2.59538e-28
0	0.53	1000	1000	0.6115	0.611367	0.223153	1.12201e-33
0	0.54	1000	1000	0.609	0.608994	0.218007	8.86077e-35
0	0.55	1000	1000	0.6225	0.622458	0.245054	5.84559e-37
0	0.56	1000	1000	0.6095	0.609448	0.219058	7.67969e-35
0	0.57	1000	1000	0.612	0.611981	0.224022	5.04725e-39
0	0.58	1000	1000	0.619	0.618962	0.238048	1.5936e-31
0	0.59	1000	1000	0.6235	0.623484	0.247021	8.08766e-37
0	0.6	1000	1000	0.6225	0.6225	0.245	6.06167e-43
0	0.61	1000	1000	0.6195	0.61945	0.239063	9.89429e-41
0	0.62	1000	1000	0.636	0.635895	0.272157	3.67908e-45
0	0.63	1000	1000	0.619	0.61889	0.238138	8.57568e-42
0	0.64	1000	1000	0.6065	0.606439	0.213067	2.25662e-39
0	0.65	1000	1000	0.6355	0.635498	0.271003	8.35303e-47
0	0.66	1000	1000	0.638	0.637855	0.276221	2.55196e-49
0	0.67	1000	1000	0.614	0.613961	0.228046	1.79109e-43
0	0.68	1000	1000	0.622	0.621981	0.244024	7.15969e-45
0	0.69	1000	1000	0.63	0.629905	0.260133	9.68467e-50
0	0.7	1000	1000	0.63	0.629994	0.260008	5.78773e-48
0	0.71	1000	1000	0.628	0.627991	0.256013	1.6259e-50
0	0.72	1000	1000	0.653	0.652997	0.306006	4.6594e-64
0	0.73	1000	1000	0.6265	0.62641	0.253122	9.06806e-53
0	0.74	1000	1000	0.635	0.634997	0.270005	6.33227e-58
0	0.75	1000	1000	0.6595	0.659475	0.319046	8.9542e-72
0	0.76	1000	1000	0.641	0.640991	0.282014	1.50775e-54
0	0.77	1000	1000	0.648	0.647797	0.296342	3.6511e-60
0	0.78	1000	1000	0.666	0.665791	0.332416	1.74659e-71
0	0.79	1000	1000	0.649	0.649	0.298001	2.26198e-66
0	0.8	1000	1000	0.6655	0.665496	0.331008	6.36053e-76
0	0.81	1000	1000	0.662	0.661951	0.324093	1.34771e-72
0	0.82	1000	1000	0.6545	0.654469	0.309056	3.23282e-64
0	0.83	1000	1000	0.6715	0.671482	0.343039	1.55393e-74
0	0.84	1000	1000	0.666	0.665979	0.332043	3.48441e-64
0	0.85	1000	1000	0.6675	0.6673	0.335403	4.01985e-84
0	0.86	1000	1000	0.6595	0.659475	0.319046	5.34605e-71
0	0.87	1000	1000	0.673	0.672988	0.346025	1.39001e-80
0	0.88	1000	1000	0.66	0.659997	0.320006	7.51673e-70
0	0.89	1000	1000	0.6895	0.6895	0.379	3.85175e-89
0	0.9	1000	1000	0.6735	0.6734	0.347213	3.08669e-83
0	0.91	1000	1000	0.6735	0.673486	0.347029	1.89227e-81
0	0.92	1000	1000	0.6725	0.6724	0.345212	2.61304e-83
0	0.93	1000	1000	0.683	0.682832	0.366388	7.02144e-94
0	0.94	1000	1000	0.671	0.670995	0.342011	2.88614e-82
0	0.95	1000	1000	0.6895	0.689478	0.379055	1.37365e-99
0	0.96	1000	1000	0.676	0.675995	0.352011	1.41189e-91
0	0.97	1000	1000	0.6885	0.688494	0.377015	1.10125e-91
0	0.98	1000	1000	0.6705	0.670476	0.341049	4.06523e-84
0	0.99	1000	1000	0.6755	0.675496	0.351009	2.9075e-92
0	0.2	1020	980	0.5515	0.551468	0.103081	5.80909e-07
0	0.21	1020	980	0.5305	0.530241	0.0604941	7.96923e-05
0	0.22	1020	980	0.559	0.558824	0.117647	1.94756e-09
0	0.23	1020	980	0.545	0.544989	0.0902226	1.69083e-08
0	0.24	1020	980	0.5395	0.539497	0.0795408	1.09892e-08
0	0.25	1020	980	0.545	0.544993	0.0902646	5.5486e-09
0	0.26	1020	980	0.5685	0.568197	0.136442	2.22959e-09
0	0.27	1020	980	0.565	0.564889	0.129795	1.29187e-12
0	0.28	1020	980	0.54	0.539988	0.0806524	4.76959e-08
0	0.29	1020	980	0.5435	0.543344	0.0866899	3.51265e-11
0	0.3	1020	980	0.568	0.567915	0.135872	6.23292e-09
0	0.31	1020	980	0.563	0.562984	0.12673	6.10539e-10
0	0.32	1020	980	0.5755	0.575476	0.151132	1.72152e-14
0	0.33	1020	980	0.563	0.562874	0.125757	1.71155e-09
0	0.34	1020	980	0.5705	0.569862	0.140116	9.86395e-15
0	0.35	1020	980	0.5675	0.5675	0.135477	4.3978e-17
0	0.36	1020	980	0.5765	0.576495	0.153304	1.6012e-15
0	0.37	1020	980	0.584	0.58393	0.167917	7.49657e-20
0	0.38	1020	980	0.576	0.576	0.152415	2.01926e-16
0	0.39	1020	980	0.5645	0.564469	0.129086	1.36249e-18
0	0.4	1020	980	0.601	0.600226	0.201146	1.68579e-26
0	0.41	1020	980	0.569	0.568828	0.137655	2.22601e-15
0	0.42	1020	980	0.576	0.575905	0.151838	5.15393e-22
0	0.43	1020	980	0.5945	0.594017	0.188284	2.74087e-22
0	0.44	1020	980	0.588	0.587835	0.17567	4.33958e-22
0	0.45	1020	980	0.5795	0.5795	0.159487	1.35562e-22
0	0.46	1020	980	0.6025	0.602495	0.205318	9.89832e-24
0	0.47	1020	980	0.5845	0.584499	0.169398	9.74632e-26
0	0.48	1020	980	0.585	0.58494	0.17108	3.26941e-21
0	0.49	1020	980	0.6085	0.608472	0.217104	3.01119e-37
0	0.5	1020	980	0.592	0.591908	0.183846	1.2041e-26
0	0.51	1020	980	0.614	0.613875	0.227755	8.24274e-31
0	0.52	1020	980	0.6	0.599986	0.200206	1.00451e-28
0	0.53	1020	980	0.6035	0.6032	0.206468	1.04448e-31
0	0.54	1020	980	0.603	0.602998	0.206388	1.46497e-31
0	0.55	1020	980	0.6065	0.606244	0.212525	1.70604e-33
0	0.56	1020	980	0.6315	0.631493	0.263289	5.2342e-45
0	0.57	1020	980	0.623	0.622745	0.245535	2.64901e-36
0	0.58	1020	980	0.6055	0.605464	0.211062	1.42623e-31
0	0.59	1020	980	0.621	0.620915	0.24186	2.84458e-38
0	0.6	1020	980	0.6205	0.620397	0.240809	4.37769e-41
0	0.61	1020	980	0.616	0.615998	0.232396	7.67254e-35
0	0.62	1020	980	0.631	0.630893	0.261798	1.47834e-47
0	0.63	1020	980	0.632	0.631997	0.264662	5.3662e-47
0	0.64	1020	980	0.6355	0.635244	0.270541	2.81739e-48
0	0.65	1020	980	0.6305	0.630493	0.261288	7.37726e-42
0	0.66	1020	980	0.65	0.649987	0.300854	2.58584e-54
0	0.67	1020	980	0.626	0.625927	0.251898	6.94277e-42
0	0.68	1020	980	0.6345	0.634423	0.268885	3.34081e-47
0	0.69	1020	980	0.6385	0.638141	0.276451	4.26989e-55
0	0.7	1020	980	0.6495	0.649445	0.298964	5.29185e-53
0	0.71	1020	980	0.6485	0.648352	0.296705	2.46803e-60
0	0.72	1020	980	0.618	0.618	0.236545	3.89077e-45
0	0.73	1020	980	0.6475	0.647366	0.294732	1.84289e-62
0	0.74	1020	980	0.665	0.664934	0.329917	2.70222e-67
0	0.75	1020	980	0.6305	0.630442	0.260955	1.0908e-46
0	0.76	1020	980	0.659	0.658951	0.317986	8.19038e-75
0	0.77	1020	980	0.638	0.637977	0.276137	9.5476e-55
0	0.78	1020	980	0.6535	0.653485	0.307209	5.89885e-75
0	0.79	1020	980	0.6625	0.662493	0.325305	7.28828e-66
0	0.8	1020	980	0.6645	0.664282	0.328604	1.49711e-73
0	0.81	1020	980	0.668	0.667681	0.335523	4.74721e-66
0	0.82	1020	980	0.648	0.647931	0.295909	1.90987e-54
0	0.83	1020	980	0.6395	0.639186	0.278488	6.60294e-60
0	0.84	1020	980	0.6735	0.673476	0.347131	3.13373e-76
0	0.85	1020	980	0.6605	0.660455	0.321006	5.42739e-71
0	0.86	1020	980	0.6665	0.666456	0.333008	5.73822e-73
0	0.87	1020	980	0.667	0.666935	0.333917	3.82651e-81
0	0.88	1020	980	0.6625	0.662329	0.324666	5.27781e-73
0	0.89	1020	980	0.6735	0.673498	0.347678	9.69064e-86
0	0.9	1020	980	0.666	0.665719	0.331546	4.14974e-70
0	0.91	1020	980	0.6785	0.678486	0.35722	2.23316e-82
0	0.92	1020	980	0.661	0.660997	0.322376	1.69674e-71
0	0.93	1020	980	0.6845	0.684102	0.368533	2.58076e-95
0	0.94	1020	980	0.6875	0.687487	0.375224	1.38528e-84
0	0.95	1020	980	0.699	0.698891	0.397784	2.39953e-106
0	0.96	1020	980	0.685	0.684955	0.369997	2.91953e-95
0	0.97	1020	980	0.7055	0.705308	0.410659	2.10476e-109
0	0.98	1020	980	0.6835	0.683414	0.366844	4.50915e-89
0	0.99	1020	980	0.707	0.706981	0.414166	9.37831e-120
0	0.2	1040	960	0.5465	0.546405	0.0935205	2.11093e-05
0	0.21	1040	960	0.5545	0.554294	0.108968	3.4825e-08
0	0.22	1040	960	0.56	0.559887	0.12042	9.79486e-10
0	0.23	1040	960	0.55	0.54987	0.100322	1.34677e-07
0	0.24	1040	960	0.5325	0.531806	0.0636144	0.00129131
0	0.25	1040	960	0.551	0.550417	0.100852	7.08637e-07
0	0.26	1040	960	0.574	0.573447	0.146913	1.82083e-17
0	0.27	1040	960	0.547	0.547	0.0957532	3.3146e-09
0	0.28	1040	960	0.5645	0.564334	0.129143	3.35505e-12
0	0.29	1040	960	0.555	0.554423	0.108863	1.48438e-10
0	0.3	1040	960	0.5575	0.557419	0.115622	9.58298e-12
0	0.31	1040	960	0.5465	0.546205	0.0926397	1.23045e-08
0	0.32	1040	960	0.5825	0.582136	0.164401	2.3451e-19
0	0.33	1040	960	0.556	0.555996	0.113516	5.7099e-11
0	0.34	1040	960	0.5775	0.577339	0.155164	3.18367e-15
0	0.35	1040	960	0.581	0.580906	0.162538	8.30423e-18
0	0.36	1040	960	0.567	0.566041	0.132138	3.74292e-14
0	0.37	1040	960	0.5825	0.582228	0.164702	2.269e-20
0	0.38	1040	960	0.5705	0.570433	0.141729	1.12107e-16
0	0.39	1040	960	0.554	0.553543	0.107157	2.95326e-12
0	0.4	1040	960	0.5935	0.593275	0.186874	7.05898e-24
0	0.41	1040	960	0.582	0.581929	0.164708	2.60284e-20
0	0.42	1040	960	0.5855	0.585271	0.170861	7.22741e-20
0	0.43	1040	960	0.602	0.601512	0.203054	6.65753e-30
0	0.44	1040	960	0.5765	0.575995	0.152026	6.27133e-21
0	0.45	1040	960	0.5875	0.587037	0.174123	2.59339e-20
0	0.46	1040	960	0.598	0.597805	0.195998	9.46541e-30
0	0.47	1040	960	0.583	0.58294	0.166795	1.79754e-25
0	0.48	1040	960	0.5825	0.58247	0.166097	4.62032e-20
0	0.49	1040	960	0.595	0.594705	0.18961	2.34628e-29
0	0.5	1040	960	0.5955	0.595362	0.191274	1.63619e-25
0	0.51	1040	960	0.592	0.591657	0.183457	8.27257e-27
0	0.52	1040	960	0.6015	0.601447	0.203873	2.85509e-32
0	0.53	1040	960	0.5975	0.597258	0.194804	7.83498e-32
0	0.54	1040	960	0.6215	0.620414	0.241054	1.89256e-33
0	0.55	1040	960	0.6125	0.612407	0.22555	1.29206e-34
0	0.56	1040	960	0.6045	0.604365	0.209288	9.00446e-30
0	0.57	1040	960	0.616	0.615889	0.23243	1.5649e-44
0	0.58	1040	960	0.587	0.586851	0.17422	2.46447e-24
0	0.59	1040	960	0.6135	0.613268	0.226831	3.02851e-35
0	0.6	1040	960	0.629	0.628804	0.257971	6.30636e-49
0	0.61	1040	960	0.621	0.620681	0.241512	2.64363e-44
0	0.62	1040	960	0.63	0.629893	0.260453	3.2604e-43
0	0.63	1040	960	0.6395	0.63946	0.280035	1.53594e-49
0	0.64	1040	960	0.6245	0.624357	0.24924	6.80448e-53
0	0.65	1040	960	0.6255	0.625174	0.250486	2.78025e-44
0	0.66	1040	960	0.636	0.635501	0.271013	1.37653e-51
0	0.67	1040	960	0.6365	0.63596	0.271924	2.74132e-53
0	0.68	1040	960	0.6285	0.628239	0.256707	9.84856e-58
0	0.69	1040	960	0.6365	0.636389	0.273422	7.49797e-53
0	0.7	1040	960	0.6365	0.636263	0.272795	1.74797e-52
0	0.71	1040	960	0.626	0.625802	0.251966	7.62319e-53
0	0.72	1040	960	0.6545	0.654275	0.308826	4.80954e-53
0	0.73	1040	960	0.6135	0.613419	0.227636	8.72011e-42
0	0.74	1040	960	0.6425	0.642098	0.284251	3.76802e-62
0	0.75	1040	960	0.639	0.638971	0.279171	2.66282e-60
0	0.76	1040	960	0.6555	0.655369	0.311289	5.40728e-65
0	0.77	1040	960	0.641	0.640585	0.281215	6.57184e-47
0	0.78	1040	960	0.662	0.661992	0.325607	2.8354e-61
0	0.79	1040	960	0.6525	0.652381	0.305366	3.27566e-63
0	0.8	1040	960	0.662	0.661735	0.32366	1.20821e-69
0	0.81	1040	960	0.658	0.657275	0.314597	7.37989e-69
0	0.82	1040	960	0.667	0.66672	0.333601	1.70069e-70
0	0.83	1040	960	0.6655	0.665247	0.330702	1.27744e-78
0	0.84	1040	960	0.6615	0.661396	0.323463	4.36688e-80
0	0.85	1040	960	0.652	0.651497	0.302999	9.83113e-71
0	0.86	1040	960	0.656	0.65571	0.31158	1.13292e-73
0	0.87	1040	960	0.662	0.661511	0.323028	6.64163e-77
0	0.88	1040	960	0.6485	0.648128	0.29633	1.19078e-77
0	0.89	1040	960	0.6805	0.68045	0.36193	2.98501e-83
0	0.9	1040	960	0.678	0.677649	0.355364	1.89368e-87
0	0.91	1040	960	0.6755	0.675305	0.350935	3.17406e-91
0	0.92	1040	960	0.677	0.676429	0.352864	1.65146e-81
0	0.93	1040	960	0.6805	0.680162	0.360401	1.99089e-90
0	0.94	1040	960	0.682	0.681801	0.363909	1.64103e-94
0	0.95	1040	960	0.6875	0.687297	0.374883	2.25176e-94
0	0.96	1040	960	0.6725	0.672154	0.344383	1.62648e-93
0	0.97	1040	960	0.682	0.681653	0.363374	9.14728e-96
0	0.98	1040	960	0.6795	0.679182	0.358462	7.61431e-87
0	0.99	1040	960	0.6895	0.689298	0.378886	1.58811e-95
0	0.2	1060	940	0.547	0.546592	0.0941697	4.33596e-08
0	0.21	1060	940	0.539	0.538146	0.0766039	3.20296e-06
0	0.22	1060	940	0.5405	0.540307	0.0823031	2.12201e-07
0	0.23	1060	940	0.5385	0.538389	0.0789153	1.29837e-05
0	0.24	1060	940	0.534	0.533428	0.067525	1.83088e-05
0	0.25	1060	940	0.5555	0.555113	0.111261	2.96374e-09
0	0.26	1060	940	0.5505	0.550486	0.104253	3.97836e-11
0	0.27	1060	940	0.5465	0.545791	0.0920424	2.08619e-08
0	0.28	1060	940	0.555	0.554744	0.110928	7.99553e-09
0	0.29	1060	940	0.554	0.553936	0.11043	3.62377e-10
0	0.3	1060	940	0.56	0.55952	0.119858	4.47022e-10
0	0.31	1060	940	0.5525	0.552136	0.10537	1.15721e-10
0	0.32	1060	940	0.563	0.56258	0.126107	1.52637e-16
0	0.33	1060	940	0.5515	0.551392	0.104973	2.95547e-11
0	0.34	1060	940	0.559	0.558328	0.11715	1.22145e-14
0	0.35	1060	940	0.5825	0.581556	0.163294	2.4871e-22
0	0.36	1060	940	0.572	0.571948	0.14665	1.45001e-13
0	0.37	1060	940	0.5785	0.57834	0.158581	2.98537e-16
0	0.38	1060	940	0.586	0.58435	0.168711	1.67504e-21
0	0.39	1060	940	0.5695	0.568957	0.138598	4.04398e-17
0	0.4	1060	940	0.5835	0.583185	0.167604	6.1919e-21
0	0.41	1060	940	0.5945	0.593898	0.188346	9.66258e-23
0	0.42	1060	940	0.589	0.588341	0.177155	2.99266e-19
0	0.43	1060	940	0.5975	0.596772	0.19391	9.72053e-26
0	0.44	1060	940	0.582	0.581572	0.164057	5.87173e-19
0	0.45	1060	940	0.5935	0.593402	0.18916	3.58596e-27
0	0.46	1060	940	0.5855	0.584785	0.169971	6.10604e-23
0	0.47	1060	940	0.5995	0.599315	0.20041	1.49959e-26
0	0.48	1060	940	0.5915	0.590795	0.181996	9.35294e-23
0	0.49	1060	940	0.6125	0.611831	0.224083	2.12468e-34
0	0.5	1060	940	0.5915	0.591436	0.185548	1.24369e-29
0	0.51	1060	940	0.5965	0.595869	0.192241	1.56764e-27
0	0.52	1060	940	0.5985	0.598363	0.198791	4.47099e-28
0	0.53	1060	940	0.6165	0.61644	0.235669	3.20345e-36
0	0.54	1060	940	0.597	0.596288	0.192963	4.6863e-30
0	0.55	1060	940	0.625	0.624273	0.248866	2.12068e-41
0	0.56	1060	940	0.603	0.60271	0.206736	1.50505e-31
0	0.57	1060	940	0.615	0.61432	0.229038	1.909e-32
0	0.58	1060	940	0.602	0.601192	0.202656	1.23415e-30
0	0.59	1060	940	0.5985	0.598314	0.198406	1.13805e-33
0	0.6	1060	940	0.6405	0.640208	0.281689	2.11407e-46
0	0.61	1060	940	0.6145	0.613352	0.22674	5.52302e-37
0	0.62	1060	940	0.6405	0.64002	0.280749	2.4102e-48
0	0.63	1060	940	0.6225	0.622214	0.245746	6.73998e-48
0	0.64	1060	940	0.624	0.623746	0.248936	4.01462e-44
0	0.65	1060	940	0.6125	0.612228	0.225832	1.48473e-45
0	0.66	1060	940	0.641	0.640239	0.280729	1.01883e-48
0	0.67	1060	940	0.6295	0.628861	0.258153	2.34973e-50
0	0.68	1060	940	0.6265	0.626257	0.254008	1.52994e-45
0	0.69	1060	940	0.6335	0.633112	0.267185	2.88445e-52
0	0.7	1060	940	0.65	0.649352	0.29908	7.01162e-48
0	0.71	1060	940	0.631	0.630645	0.262353	5.60003e-48
0	0.72	1060	940	0.6505	0.650034	0.300787	1.19696e-57
0	0.73	1060	940	0.6345	0.634114	0.269188	4.88333e-48
0	0.74	1060	940	0.644	0.642959	0.285964	1.93232e-57
0	0.75	1060	940	0.6295	0.629422	0.261456	2.64277e-63
0	0.76	1060	940	0.6545	0.654039	0.308802	3.27735e-63
0	0.77	1060	940	0.6545	0.653845	0.308047	8.5783e-69
0	0.78	1060	940	0.649	0.648684	0.298538	8.06822e-58
0	0.79	1060	940	0.6395	0.638992	0.278633	1.93282e-71
0	0.8	1060	940	0.6775	0.67598	0.352058	1.43371e-81
0	0.81	1060	940	0.6555	0.654688	0.309549	1.45878e-58
0	0.82	1060	940	0.6585	0.657695	0.315564	3.52273e-70
0	0.83	1060	940	0.667	0.666132	0.332372	4.2096e-72
0	0.84	1060	940	0.667	0.666324	0.332949	2.90532e-75
0	0.85	1060	940	0.6505	0.650273	0.302096	7.34075e-71
0	0.86	1060	940	0.6715	0.671062	0.342867	4.14384e-72
0	0.87	1060	940	0.665	0.664737	0.330839	1.12257e-79
0	0.88	1060	940	0.6645	0.664397	0.3312	3.59851e-75
0	0.89	1060	940	0.688	0.687475	0.375447	3.34314e-98
0	0.9	1060	940	0.6625	0.661946	0.324396	1.34851e-78
0	0.91	1060	940	0.6725	0.67179	0.343826	4.34626e-85
0	0.92	1060	940	0.6745	0.674066	0.348878	4.12883e-81
0	0.93	1060	940	0.6855	0.684728	0.369607	5.89729e-93
0	0.94	1060	940	0.675	0.674745	0.350875	4.50499e-85
0	0.95	1060	940	0.682	0.681035	0.362104	7.89341e-90
0	0.96	1060	940	0.6925	0.692112	0.385057	2.62771e-104
0	0.97	1060	940	0.687	0.686184	0.372479	1.96294e-93
0	0.98	1060	940	0.681	0.680539	0.361738	1.65974e-89
0	0.99	1060	940	0.695	0.694141	0.38835	1.0673e-96
0	0.2	1080	920	0.5405	0.539131	0.0789662	5.88733e-06
0	0.21	1080	920	0.532	0.531323	0.0645273	0.000140821
0	0.22	1080	920	0.5525	0.55131	0.103519	2.0492e-09
0	0.23	1080	920	0.548	0.547645	0.0982632	1.30055e-09
0	0.24	1080	920	0.5605	0.559667	0.12083	1.27566e-09
0	0.25	1080	920	0.5535	0.55249	0.106152	7.67167e-08
0	0.26	1080	920	0.568	0.56773	0.138908	7.70015e-11
0	0.27	1080	920	0.5475	0.546681	0.0949054	1.76585e-06
0	0.28	1080	920	0.5625	0.561816	0.125482	9.4106e-10
0	0.29	1080	920	0.573	0.571608	0.143824	3.66191e-14
0	0.3	1080	920	0.5685	0.567261	0.135323	6.19229e-13
0	0.31	1080	920	0.5715	0.570316	0.141498	3.41325e-16
0	0.32	1080	920	0.5485	0.547993	0.0983636	6.71853e-10
0	0.33	1080	920	0.5715	0.569654	0.139548	5.12123e-15
0	0.34	1080	920	0.586	0.585004	0.171136	1.87774e-17
0	0.35	1080	920	0.5675	0.566394	0.133778	1.77732e-09
0	0.36	1080	920	0.5815	0.581001	0.164417	2.00212e-20
0	0.37	1080	920	0.572	0.571012	0.143197	9.31215e-14
0	0.38	1080	920	0.579	0.578513	0.159483	3.84567e-23
0	0.39	1080	920	0.5785	0.577587	0.156475	7.17599e-17
0	0.4	1080	920	0.5915	0.590097	0.180743	5.55795e-24
0	0.41	1080	920	0.587	0.584601	0.16922	3.63757e-18
0	0.42	1080	920	0.574	0.572845	0.146592	2.06496e-12
0	0.43	1080	920	0.5625	0.560946	0.122365	2.32349e-15
0	0.44	1080	920	0.5925	0.591617	0.184567	3.57034e-23
0	0.45	1080	920	0.58	0.578817	0.158481	3.42731e-21
0	0.46	1080	920	0.592	0.591018	0.183177	4.30918e-23
0	0.47	1080	920	0.585	0.583875	0.168669	3.96449e-28
0	0.48	1080	920	0.594	0.593248	0.188126	3.2639e-23
0	0.49	1080	920	0.595	0.594767	0.193278	2.47165e-29
0	0.5	1080	920	0.5905	0.588214	0.176465	1.2465e-21
0	0.51	1080	920	0.609	0.608373	0.218701	6.76439e-29
0	0.52	1080	920	0.582	0.581261	0.164208	2.46242e-20
0	0.53	1080	920	0.6115	0.609447	0.218963	1.90073e-34
0	0.54	1080	920	0.6095	0.608541	0.218219	1.19132e-30
0	0.55	1080	920	0.6355	0.634777	0.27116	1.59782e-45
0	0.56	1080	920	0.6195	0.618527	0.238136	7.43194e-37
0	0.57	1080	920	0.6305	0.629231	0.259047	1.65396e-44
0	0.58	1080	920	0.6075	0.606536	0.214205	5.64475e-31
0	0.59	1080	920	0.6415	0.640689	0.282738	3.03161e-51
0	0.6	1080	920	0.6135	0.612662	0.226706	6.17225e-39
0	0.61	1080	920	0.6245	0.623578	0.248321	1.77431e-45
0	0.62	1080	920	0.6405	0.639468	0.279839	2.54657e-49
0	0.63	1080	920	0.6325	0.631365	0.263491	2.21944e-45
0	0.64	1080	920	0.62	0.618388	0.237055	5.72586e-32
0	0.65	1080	920	0.6295	0.628396	0.257614	6.06407e-40
0	0.66	1080	920	0.65	0.648326	0.296809	4.7243e-65
0	0.67	1080	920	0.6285	0.628031	0.258559	1.09462e-47
0	0.68	1080	920	0.642	0.641207	0.283817	2.58925e-57
0	0.69	1080	920	0.6285	0.626996	0.254335	7.78416e-49
0	0.7	1080	920	0.6385	0.637783	0.27718	2.49166e-55
0	0.71	1080	920	0.6275	0.626307	0.253309	9.28077e-49
0	0.72	1080	920	0.6585	0.657203	0.314859	1.53702e-66
0	0.73	1080	920	0.6235	0.62285	0.247555	2.05315e-50
0	0.74	1080	920	0.6555	0.654721	0.310831	6.99924e-60
0	0.75	1080	920	0.655	0.6541	0.309306	9.9104e-62
0	0.76	1080	920	0.643	0.640871	0.281753	3.42085e-56
0	0.77	1080	920	0.672	0.671274	0.344016	2.7805e-72
0	0.78	1080	920	0.6585	0.65776	0.317003	2.35695e-59
0	0.79	1080	920	0.6265	0.625304	0.251302	6.68181e-53
0	0.8	1080	920	0.678	0.677225	0.355758	1.31483e-78
0	0.81	1080	920	0.663	0.662086	0.325216	9.68496e-70
0	0.82	1080	920	0.66	0.659279	0.320089	1.41646e-68
0	0.83	1080	920	0.6815	0.68033	0.36118	9.96385e-89
0	0.84	1080	920	0.646	0.644721	0.289961	3.68878e-69
0	0.85	1080	920	0.658	0.656962	0.31475	3.85247e-69
0	0.86	1080	920	0.673	0.67218	0.345577	4.93622e-85
0	0.87	1080	920	0.658	0.657366	0.31654	1.58799e-75
0	0.88	1080	920	0.6675	0.66687	0.335524	9.80856e-73
0	0.89	1080	920	0.662	0.660779	0.322089	5.61765e-81
0	0.9	1080	920	0.6615	0.660828	0.323329	2.12269e-74
0	0.91	1080	920	0.671	0.669604	0.339511	2.02649e-78
0	0.92	1080	920	0.679	0.678405	0.358676	3.92906e-87
0	0.93	1080	920	0.672	0.671145	0.343424	1.50037e-89
0	0.94	1080	920	0.6895	0.687159	0.374377	5.16264e-87
0	0.95	1080	920	0.686	0.685275	0.37196	2.40618e-92
0	0.96	1080	920	0.667	0.666383	0.334598	8.7292e-83
0	0.97	1080	920	0.693	0.692377	0.386458	2.31683e-106
0	0.98	1080	920	0.6695	0.668551	0.338046	2.86669e-80
0	0.99	1080	920	0.6805	0.679513	0.359846	1.50991e-90
0	0.2	1100	900	0.5465	0.545247	0.0929672	6.61176e-09
0	0.21	1100	900	0.546	0.54452	0.0910654	2.72244e-07
0	0.22	1100	900	0.547	0.546039	0.0952806	4.57221e-08
0	0.23	1100	900	0.562	0.561226	0.126249	6.36772e-10
0	0.24	1100	900	0.5505	0.549833	0.103848	7.69937e-11
0	0.25	1100	900	0.5565	0.55447	0.110119	4.62813e-09
0	0.26	1100	900	0.5595	0.556698	0.113868	1.07794e-11
0	0.27	1100	900	0.562	0.560084	0.121471	2.4327e-12
0	0.28	1100	900	0.557	0.555606	0.113376	8.21668e-13
0	0.29	1100	900	0.557	0.556141	0.115789	2.05349e-10
0	0.3	1100	900	0.564	0.56215	0.125686	1.28251e-12
0	0.31	1100	900	0.5475	0.546102	0.0943788	6.59321e-10
0	0.32	1100	900	0.5675	0.565804	0.133209	4.10919e-11
0	0.33	1100	900	0.529	0.527772	0.0580913	1.68368e-06
0	0.34	1100	900	0.586	0.58372	0.168236	8.88153e-19
0	0.35	1100	900	0.567	0.566198	0.136095	9.57583e-17
0	0.36	1100	900	0.5785	0.577701	0.159111	8.01007e-19
0	0.37	1100	900	0.557	0.555178	0.111804	5.06301e-11
0	0.38	1100	900	0.583	0.582263	0.168466	1.00702e-15
0	0.39	1100	900	0.582	0.580867	0.164426	2.95344e-17
0	0.4	1100	900	0.6015	0.600084	0.20215	1.37902e-21
0	0.41	1100	900	0.585	0.583015	0.167158	6.53123e-21
0	0.42	1100	900	0.5755	0.574141	0.150467	1.39707e-19
0	0.43	1100	900	0.585	0.58345	0.168686	6.10762e-27
0	0.44	1100	900	0.581	0.579729	0.161819	4.00627e-26
0	0.45	1100	900	0.5885	0.586781	0.175051	2.99175e-23
0	0.46	1100	900	0.5715	0.569765	0.141058	3.4638e-23
0	0.47	1100	900	0.5855	0.58343	0.167882	3.00682e-24
0	0.48	1100	900	0.576	0.574256	0.15001	2.05179e-24
0	0.49	1100	900	0.607	0.605893	0.214479	6.44699e-31
0	0.5	1100	900	0.6115	0.609774	0.220927	6.16387e-33
0	0.51	1100	900	0.614	0.612362	0.226235	2.74898e-34
0	0.52	1100	900	0.612	0.609686	0.220022	4.77909e-28
0	0.53	1100	900	0.6165	0.614242	0.229169	7.83846e-34
0	0.54	1100	900	0.609	0.607341	0.21618	4.65194e-36
0	0.55	1100	900	0.6155	0.614437	0.231664	2.259e-33
0	0.56	1100	900	0.6085	0.606488	0.213969	1.57572e-33
0	0.57	1100	900	0.6105	0.609382	0.221415	3.14796e-39
0	0.58	1100	900	0.621	0.61908	0.239209	8.33448e-33
0	0.59	1100	900	0.6205	0.619285	0.240928	2.84444e-35
0	0.6	1100	900	0.6285	0.627224	0.256623	1.76018e-46
0	0.61	1100	900	0.6155	0.613524	0.228053	4.54833e-39
0	0.62	1100	900	0.6255	0.62479	0.253592	3.97971e-41
0	0.63	1100	900	0.6155	0.614702	0.233078	1.13827e-39
0	0.64	1100	900	0.6135	0.611225	0.22313	6.97264e-43
0	0.65	1100	900	0.637	0.635599	0.273047	5.34115e-48
0	0.66	1100	900	0.6345	0.6339	0.272314	4.06856e-48
0	0.67	1100	900	0.619	0.616959	0.234824	3.37872e-44
0	0.68	1100	900	0.6225	0.621248	0.244754	3.36745e-46
0	0.69	1100	900	0.629	0.62828	0.260525	2.60737e-51
0	0.7	1100	900	0.63	0.62823	0.257677	2.76974e-50
0	0.71	1100	900	0.632	0.630341	0.262064	6.61596e-54
0	0.72	1100	900	0.6505	0.648994	0.299545	1.81033e-60
0	0.73	1100	900	0.6245	0.623615	0.250557	6.89316e-53
0	0.74	1100	900	0.6345	0.632925	0.267368	4.54318e-57
0	0.75	1100	900	0.6635	0.661672	0.324282	1.8131e-73
0	0.76	1100	900	0.6395	0.638304	0.278929	8.15518e-53
0	0.77	1100	900	0.652	0.651414	0.30739	3.98712e-62
0	0.78	1100	900	0.6705	0.667594	0.335245	1.7377e-72
0	0.79	1100	900	0.648	0.646642	0.295164	1.29331e-64
0	0.8	1100	900	0.6615	0.660086	0.321848	1.24166e-71
0	0.81	1100	900	0.6675	0.665385	0.331335	1.11441e-72
0	0.82	1100	900	0.66	0.658178	0.317325	3.16797e-67
0	0.83	1100	900	0.676	0.674358	0.349861	5.88526e-78
0	0.84	1100	900	0.67	0.66828	0.337618	4.74219e-66
0	0.85	1100	900	0.667	0.666543	0.33841	2.43577e-81
0	0.86	1100	900	0.666	0.664161	0.329228	6.90116e-72
0	0.87	1100	900	0.6665	0.665355	0.333017	4.30909e-77
0	0.88	1100	900	0.6635	0.662005	0.325508	1.89166e-70
0	0.89	1100	900	0.6925	0.691093	0.383657	1.54205e-93
0	0.9	1100	900	0.675	0.674185	0.351763	1.88972e-84
0	0.91	1100	900	0.6775	0.676354	0.354943	2.4106e-84
0	0.92	1100	900	0.67	0.669139	0.341513	1.51577e-82
0	0.93	1100	900	0.686	0.685391	0.375107	1.33827e-95
0	0.94	1100	900	0.676	0.674312	0.34969	4.95836e-85
0	0.95	1100	900	0.692	0.690395	0.381882	1.61058e-98
0	0.96	1100	900	0.6745	0.67301	0.347453	2.42191e-89
0	0.97	1100	900	0.6905	0.688773	0.378449	1.67649e-89
0	0.98	1100	900	0.6705	0.66856	0.337866	1.24684e-84
0	0.99	1100	900	0.675	0.67349	0.348371	1.43293e-90
0	0.2	1120	880	0.5555	0.553643	0.110725	6.89757e-08
0	0.21	1120	880	0.5335	0.530754	0.0635335	4.7454e-05
0	0.22	1120	880	0.557	0.554494	0.111254	3.66677e-09
0	0.23	1120	880	0.544	0.542461	0.0891247	2.48489e-08
0	0.24	1120	880	0.5315	0.530254	0.0655229	4.25386e-07
0	0.25	1120	880	0.541	0.539397	0.0828388	4.00926e-08
0	0.26	1120	880	0.5725	0.569641	0.140988	7.1914e-10
0	0.27	1120	880	0.5575	0.55529	0.113324	2.05739e-11
0	0.28	1120	880	0.5425	0.54133	0.0879312	1.51814e-09
0	0.29	1120	880	0.5505	0.548255	0.0992187	5.77972e-12
0	0.3	1120	880	0.567	0.564868	0.132584	4.18354e-08
0	0.31	1120	880	0.5635	0.562247	0.129507	6.3349e-10
0	0.32	1120	880	0.5735	0.571662	0.146749	2.12724e-13
0	0.33	1120	880	0.568	0.565556	0.133424	2.50919e-11
0	0.34	1120	880	0.5675	0.563519	0.127723	3.98866e-12
0	0.35	1120	880	0.5665	0.565161	0.135061	1.37988e-16
0	0.36	1120	880	0.577	0.575368	0.154639	1.79578e-14
0	0.37	1120	880	0.581	0.578996	0.16103	1.77035e-18
0	0.38	1120	880	0.5715	0.570029	0.144404	1.98398e-15
0	0.39	1120	880	0.565	0.563154	0.129744	2.69965e-20
0	0.4	1120	880	0.599	0.594784	0.189959	3.23775e-24
0	0.41	1120	880	0.563	0.560659	0.123816	1.01721e-13
0	0.42	1120	880	0.579	0.576744	0.15606	1.26514e-21
0	0.43	1120	880	0.587	0.583475	0.167875	9.85919e-19
0	0.44	1120	880	0.591	0.588431	0.178861	1.1745e-24
0	0.45	1120	880	0.5775	0.576098	0.156735	1.01223e-20
0	0.46	1120	880	0.602	0.600414	0.204763	5.6271e-22
0	0.47	1120	880	0.5895	0.588042	0.180424	3.14251e-27
0	0.48	1120	880	0.5825	0.581475	0.168777	1.37661e-22
0	0.49	1120	880	0.6075	0.60565	0.214541	2.83091e-37
0	0.5	1120	880	0.5945	0.592237	0.186949	2.59966e-27
0	0.51	1120	880	0.6135	0.611042	0.224109	1.12089e-28
0	0.52	1120	880	0.598	0.596077	0.195283	5.35314e-27
0	0.53	1120	880	0.617	0.614011	0.229294	1.07905e-36
0	0.54	1120	880	0.5945	0.59301	0.190255	3.20386e-25
0	0.55	1120	880	0.6085	0.605479	0.212253	3.97518e-33
0	0.56	1120	880	0.6285	0.626899	0.257557	3.20217e-44
0	0.57	1120	880	0.6205	0.617639	0.236681	7.28888e-33
0	0.58	1120	880	0.6145	0.612406	0.227486	1.01121e-36
0	0.59	1120	880	0.624	0.621757	0.245838	4.29452e-40
0	0.6	1120	880	0.6185	0.616135	0.234413	5.71677e-40
0	0.61	1120	880	0.6235	0.621976	0.247958	2.13073e-38
0	0.62	1120	880	0.633	0.630636	0.263312	3.635e-46
0	0.63	1120	880	0.634	0.632807	0.270681	2.50536e-49
0	0.64	1120	880	0.6385	0.635448	0.271941	8.46975e-49
0	0.65	1120	880	0.634	0.6323	0.268051	3.68111e-44
0	0.66	1120	880	0.6405	0.639307	0.283653	1.14842e-47
0	0.67	1120	880	0.62	0.617614	0.237325	3.51399e-37
0	0.68	1120	880	0.6325	0.630393	0.263308	1.65561e-47
0	0.69	1120	880	0.6425	0.63914	0.278995	4.6254e-58
0	0.7	1120	880	0.656	0.654002	0.310562	5.08687e-55
0	0.71	1120	880	0.6535	0.650888	0.303254	1.12431e-62
0	0.72	1120	880	0.6275	0.626039	0.256255	3.31045e-49
0	0.73	1120	880	0.6465	0.644018	0.289772	3.45843e-62
0	0.74	1120	880	0.6595	0.657389	0.317067	6.07484e-63
0	0.75	1120	880	0.6285	0.62637	0.255246	5.8414e-44
0	0.76	1120	880	0.656	0.654002	0.310562	8.66052e-71
0	0.77	1120	880	0.6385	0.636428	0.275401	2.11854e-54
0	0.78	1120	880	0.6465	0.644784	0.292889	2.10491e-70
0	0.79	1120	880	0.659	0.657173	0.317279	2.08412e-61
0	0.8	1120	880	0.669	0.666417	0.334216	2.53108e-76
0	0.81	1120	880	0.6735	0.670301	0.341232	2.95889e-67
0	0.82	1120	880	0.656	0.653671	0.309252	6.22198e-59
0	0.83	1120	880	0.6425	0.638925	0.278396	3.94853e-60
0	0.84	1120	880	0.6755	0.673785	0.350643	7.2315e-77
0	0.85	1120	880	0.6595	0.657443	0.317286	7.62554e-70
0	0.86	1120	880	0.663	0.661042	0.324671	1.65518e-69
0	0.87	1120	880	0.6675	0.665331	0.332762	3.7216e-80
0	0.88	1120	880	0.665	0.662264	0.325736	4.3348e-74
0	0.89	1120	880	0.675	0.673786	0.352307	7.47332e-87
0	0.9	1120	880	0.671	0.66781	0.336276	1.30415e-70
0	0.91	1120	880	0.6835	0.681828	0.366764	1.72986e-85
0	0.92	1120	880	0.6555	0.653828	0.311023	1.40704e-66
0	0.93	1120	880	0.6825	0.679062	0.3585	5.40601e-91
0	0.94	1120	880	0.6885	0.686808	0.376618	1.7539e-84
0	0.95	1120	880	0.703	0.700465	0.402043	5.13184e-110
0	0.96	1120	880	0.6905	0.688481	0.379136	1.83809e-96
0	0.97	1120	880	0.701	0.698277	0.39744	1.80406e-103
0	0.98	1120	880	0.6855	0.68296	0.367209	9.09252e-89
0	0.99	1120	880	0.703	0.701087	0.404444	1.79049e-112
0	0.2	1140	860	0.5415	0.539275	0.083967	0.000158779
0	0.21	1140	860	0.549	0.54638	0.097285	2.77522e-07
0	0.22	1140	860	0.5615	0.55931	0.124082	1.75824e-10
0	0.23	1140	860	0.552	0.5496	0.104188	6.19799e-08
0	0.24	1140	860	0.5265	0.522049	0.0460981	0.00580899
0	0.25	1140	860	0.545	0.541284	0.0853078	9.7527e-06
0	0.26	1140	860	0.575	0.571607	0.146225	1.42927e-15
0	0.27	1140	860	0.5485	0.547105	0.102108	3.28125e-09
0	0.28	1140	860	0.573	0.570712	0.146606	9.2694e-15
0	0.29	1140	860	0.554	0.550193	0.102953	1.25485e-09
0	0.3	1140	860	0.555	0.552809	0.111094	2.65301e-11
0	0.31	1140	860	0.551	0.54818	0.100486	7.51116e-09
0	0.32	1140	860	0.582	0.57903	0.161736	4.57605e-18
0	0.33	1140	860	0.554	0.552389	0.111924	4.29072e-11
0	0.34	1140	860	0.5795	0.577089	0.159036	5.93591e-16
0	0.35	1140	860	0.5745	0.572314	0.150059	1.0114e-14
0	0.36	1140	860	0.5685	0.563828	0.12918	2.97472e-14
0	0.37	1140	860	0.586	0.583197	0.170366	6.41192e-21
0	0.38	1140	860	0.564	0.561853	0.129273	2.47483e-14
0	0.39	1140	860	0.5525	0.548722	0.100057	1.20319e-10
0	0.4	1140	860	0.5985	0.595881	0.196033	5.20654e-26
0	0.41	1140	860	0.581	0.578937	0.163611	3.03675e-19
0	0.42	1140	860	0.585	0.582259	0.168621	5.22196e-18
0	0.43	1140	860	0.6005	0.596823	0.196043	2.69717e-29
0	0.44	1140	860	0.573	0.569513	0.14191	7.43195e-19
0	0.45	1140	860	0.583	0.579283	0.16105	2.33947e-19
0	0.46	1140	860	0.5965	0.593802	0.191718	1.12406e-27
0	0.47	1140	860	0.5795	0.577459	0.160723	7.54608e-24
0	0.48	1140	860	0.582	0.580115	0.166483	3.60327e-21
0	0.49	1140	860	0.5875	0.584169	0.171357	2.50911e-25
0	0.5	1140	860	0.5925	0.589908	0.184187	5.44693e-22
0	0.51	1140	860	0.589	0.585644	0.174254	9.62669e-27
0	0.52	1140	860	0.6035	0.601227	0.207516	3.48865e-32
0	0.53	1140	860	0.605	0.602193	0.208211	5.29917e-34
0	0.54	1140	860	0.619	0.614072	0.229056	8.34056e-30
0	0.55	1140	860	0.6135	0.611343	0.227995	4.95896e-35
0	0.56	1140	860	0.603	0.600443	0.205262	1.26568e-28
0	0.57	1140	860	0.6125	0.610097	0.224867	3.95451e-42
0	0.58	1140	860	0.5815	0.578562	0.160862	1.2088e-22
0	0.59	1140	860	0.61	0.606956	0.217239	3.06286e-33
0	0.6	1140	860	0.6295	0.626575	0.25652	1.19823e-47
0	0.61	1140	860	0.617	0.613872	0.230857	2.90221e-40
0	0.62	1140	860	0.63	0.627676	0.260083	3.12585e-45
0	0.63	1140	860	0.6385	0.636642	0.279332	2.6405e-47
0	0.64	1140	860	0.622	0.619565	0.243648	2.01971e-50
0	0.65	1140	860	0.63	0.626772	0.256353	8.95743e-46
0	0.66	1140	860	0.6375	0.633801	0.269612	1.61926e-53
0	0.67	1140	860	0.639	0.635205	0.272274	1.41754e-53
0	0.68	1140	860	0.6325	0.62973	0.263113	1.4573e-56
0	0.69	1140	860	0.63	0.627371	0.258729	3.27421e-50
0	0.7	1140	860	0.641	0.638068	0.279373	7.05369e-54
0	0.71	1140	860	0.623	0.620125	0.24378	4.12666e-49
0	0.72	1140	860	0.6535	0.650444	0.303744	3.20445e-49
0	0.73	1140	860	0.6165	0.614122	0.232948	2.02506e-42
0	0.74	1140	860	0.6525	0.649165	0.300712	1.92159e-67
0	0.75	1140	860	0.637	0.634947	0.275325	1.514e-58
0	0.76	1140	860	0.6595	0.656873	0.317419	2.43203e-66
0	0.77	1140	860	0.6485	0.644841	0.291626	5.87215e-51
0	0.78	1140	860	0.6555	0.653828	0.314235	5.57715e-59
0	0.79	1140	860	0.653	0.650475	0.304939	3.61135e-62
0	0.8	1140	860	0.6615	0.65845	0.319668	1.78793e-67
0	0.81	1140	860	0.661	0.656771	0.314668	1.10494e-70
0	0.82	1140	860	0.663	0.659799	0.322077	4.23734e-66
0	0.83	1140	860	0.6705	0.667467	0.33762	5.23601e-80
0	0.84	1140	860	0.6605	0.658116	0.320492	1.3381e-79
0	0.85	1140	860	0.657	0.653465	0.308951	6.88882e-73
0	0.86	1140	860	0.653	0.64984	0.302352	9.04044e-71
0	0.87	1140	860	0.6665	0.662601	0.326628	8.83581e-78
0	0.88	1140	860	0.645	0.641767	0.286173	1.5816e-71
0	0.89	1140	860	0.684	0.682015	0.369175	6.04325e-87
0	0.9	1140	860	0.6755	0.672386	0.34724	1.27177e-84
0	0.91	1140	860	0.6775	0.674896	0.353285	5.93854e-93
0	0.92	1140	860	0.6765	0.672428	0.345969	2.58359e-79
0	0.93	1140	860	0.6815	0.678315	0.358894	5.87837e-89
0	0.94	1140	860	0.6785	0.675845	0.355052	1.01599e-90
0	0.95	1140	860	0.683	0.680234	0.363521	6.41103e-89
0	0.96	1140	860	0.668	0.664578	0.331213	3.45033e-89
0	0.97	1140	860	0.6905	0.687468	0.377344	9.10978e-101
0	0.98	1140	860	0.68	0.676833	0.355979	5.92096e-86
0	0.99	1140	860	0.688	0.685159	0.373137	9.83296e-93
0	0.2	1160	840	0.5435	0.540372	0.0873261	1.1559e-07
0	0.21	1160	840	0.5405	0.536271	0.0770694	1.6201e-06
0	0.22	1160	840	0.5395	0.53693	0.081819	8.0869e-07
0	0.23	1160	840	0.537	0.53472	0.0782232	4.5536e-05
0	0.24	1160	840	0.5415	0.537881	0.0813395	2.26133e-06
0	0.25	1160	840	0.552	0.548816	0.104064	1.89162e-08
0	0.26	1160	840	0.5475	0.545892	0.102972	6.64441e-09
0	0.27	1160	840	0.543	0.539099	0.0832563	2.04623e-07
0	0.28	1160	840	0.5505	0.547713	0.102805	1.55408e-08
0	0.29	1160	840	0.552	0.549919	0.109279	7.50249e-11
0	0.3	1160	840	0.5615	0.557959	0.121548	2.10438e-10
0	0.31	1160	840	0.562	0.558888	0.124326	5.82087e-13
0	0.32	1160	840	0.5645	0.561062	0.127947	1.23043e-15
0	0.33	1160	840	0.5515	0.549064	0.10646	5.65511e-12
0	0.34	1160	840	0.5575	0.553427	0.11153	1.95628e-13
0	0.35	1160	840	0.5805	0.575868	0.155346	4.06488e-20
0	0.36	1160	840	0.5685	0.566466	0.142554	7.42868e-13
0	0.37	1160	840	0.579	0.57615	0.159415	5.48001e-17
0	0.38	1160	840	0.5885	0.582539	0.167027	5.99112e-23
0	0.39	1160	840	0.577	0.573389	0.152164	8.16445e-18
0	0.4	1160	840	0.5835	0.580212	0.166448	3.32581e-21
0	0.41	1160	840	0.593	0.589134	0.183022	8.30874e-24
0	0.42	1160	840	0.5905	0.586651	0.17811	2.73851e-20
0	0.43	1160	840	0.596	0.592001	0.188483	7.08092e-25
0	0.44	1160	840	0.5885	0.585026	0.175628	8.49669e-20
0	0.45	1160	840	0.5975	0.595314	0.199669	2.59916e-27
0	0.46	1160	840	0.5815	0.5774	0.159239	2.14544e-21
0	0.47	1160	840	0.593	0.590378	0.188428	1.00182e-23
0	0.48	1160	840	0.593	0.588805	0.18178	1.03905e-21
0	0.49	1160	840	0.6165	0.612743	0.230201	2.11873e-35
0	0.5	1160	840	0.5925	0.590287	0.189538	3.22426e-30
0	0.51	1160	840	0.599	0.595031	0.194565	3.00055e-27
0	0.52	1160	840	0.5925	0.589908	0.187577	1.8342e-26
0	0.53	1160	840	0.6155	0.613412	0.236142	2.42369e-36
0	0.54	1160	840	0.603	0.598908	0.202059	3.78322e-30
0	0.55	1160	840	0.617	0.612973	0.230145	4.41704e-36
0	0.56	1160	840	0.602	0.598822	0.203778	8.7785e-30
0	0.57	1160	840	0.6135	0.609556	0.223505	4.57958e-30
0	0.58	1160	840	0.6045	0.599876	0.20312	3.02681e-30
0	0.59	1160	840	0.6015	0.598901	0.205487	7.20486e-33
0	0.6	1160	840	0.6435	0.640356	0.286474	4.47208e-48
0	0.61	1160	840	0.6195	0.614081	0.230322	3.41453e-38
0	0.62	1160	840	0.635	0.631387	0.267558	2.17749e-43
0	0.63	1160	840	0.62	0.616685	0.238999	3.87619e-46
0	0.64	1160	840	0.6185	0.615557	0.237689	2.62624e-42
0	0.65	1160	840	0.615	0.611926	0.230121	4.24243e-48
0	0.66	1160	840	0.6435	0.639487	0.282847	5.22719e-48
0	0.67	1160	840	0.6265	0.622376	0.248658	3.96363e-49
0	0.68	1160	840	0.6275	0.624692	0.256243	6.14653e-46
0	0.69	1160	840	0.639	0.635571	0.276277	2.57058e-53
0	0.7	1160	840	0.6515	0.647348	0.2982	3.61024e-47
0	0.71	1160	840	0.6245	0.621116	0.247653	6.48732e-46
0	0.72	1160	840	0.65	0.646536	0.297971	8.7563e-57
0	0.73	1160	840	0.6425	0.638997	0.282916	9.11458e-54
0	0.74	1160	840	0.6435	0.638509	0.279376	5.82371e-52
0	0.75	1160	840	0.6265	0.624184	0.256789	2.6984e-59
0	0.76	1160	840	0.648	0.644516	0.293916	1.41736e-57
0	0.77	1160	840	0.656	0.652239	0.308647	3.7023e-69
0	0.78	1160	840	0.649	0.645871	0.297467	1.16865e-55
0	0.79	1160	840	0.6405	0.636832	0.278256	3.26467e-72
0	0.8	1160	840	0.678	0.672112	0.34516	1.66738e-78
0	0.81	1160	840	0.6455	0.641198	0.285732	3.75746e-53
0	0.82	1160	840	0.6595	0.655135	0.31329	3.44168e-69
0	0.83	1160	840	0.662	0.656978	0.316002	9.59537e-66
0	0.84	1160	840	0.6765	0.672353	0.347807	2.57834e-80
0	0.85	1160	840	0.647	0.643853	0.293414	1.524e-67
0	0.86	1160	840	0.674	0.670573	0.345745	6.38716e-70
0	0.87	1160	840	0.668	0.66504	0.335978	6.82966e-81
0	0.88	1160	840	0.658	0.655452	0.318202	7.6151e-72
0	0.89	1160	840	0.6855	0.681823	0.367483	3.15884e-97
0	0.9	1160	840	0.6585	0.654432	0.312406	1.88371e-76
0	0.91	1160	840	0.6735	0.66939	0.341997	2.91882e-84
0	0.92	1160	840	0.6695	0.665636	0.335017	1.63363e-76
0	0.93	1160	840	0.692	0.687651	0.377786	6.39815e-94
0	0.94	1160	840	0.667	0.663967	0.333647	3.95701e-77
0	0.95	1160	840	0.6865	0.681564	0.36489	2.81625e-89
0	0.96	1160	840	0.6875	0.684182	0.372978	1.07339e-97
0	0.97	1160	840	0.6855	0.681097	0.364713	1.07792e-88
0	0.98	1160	840	0.6875	0.683777	0.371259	6.25199e-94
0	0.99	1160	840	0.695	0.690619	0.383616	3.5249e-98
0	0.2	1180	820	0.5445	0.539074	0.0837646	7.15929e-06
0	0.21	1180	820	0.534	0.530109	0.0687633	7.08883e-05
0	0.22	1180	820	0.557	0.551966	0.110094	9.05829e-09
0	0.23	1180	820	0.5525	0.549508	0.10987	4.49472e-11
0	0.24	1180	820	0.563	0.558586	0.124457	1.50111e-10
0	0.25	1180	820	0.5495	0.544717	0.0960992	2.79744e-07
0	0.26	1180	820	0.5615	0.558568	0.128172	3.33117e-08
0	0.27	1180	820	0.545	0.540404	0.0878522	1.93475e-05
0	0.28	1180	820	0.556	0.55187	0.111672	1.44323e-08
0	0.29	1180	820	0.573	0.567576	0.140509	1.29765e-13
0	0.3	1180	820	0.574	0.568782	0.143253	3.75142e-14
0	0.31	1180	820	0.572	0.566758	0.139183	1.42286e-15
0	0.32	1180	820	0.5505	0.547032	0.103593	1.30914e-10
0	0.33	1180	820	0.5805	0.574214	0.152448	8.65498e-17
0	0.34	1180	820	0.588	0.583318	0.173155	7.38172e-17
0	0.35	1180	820	0.558	0.552977	0.112128	3.52854e-07
0	0.36	1180	820	0.5805	0.576958	0.163125	4.26705e-21
0	0.37	1180	820	0.575	0.570262	0.147067	9.7824e-15
0	0.38	1180	820	0.5755	0.572149	0.154057	1.37175e-20
0	0.39	1180	820	0.58	0.575227	0.156881	1.74228e-18
0	0.4	1180	820	0.5885	0.583033	0.171178	1.96094e-22
0	0.41	1180	820	0.5935	0.586236	0.175185	5.03838e-18
0	0.42	1180	820	0.579	0.573555	0.152367	3.65203e-14
0	0.43	1180	820	0.571	0.564942	0.134321	8.66753e-18
0	0.44	1180	820	0.5915	0.587163	0.181521	1.26472e-23
0	0.45	1180	820	0.582	0.576594	0.158473	1.24127e-20
0	0.46	1180	820	0.595	0.590309	0.187041	3.10372e-23
0	0.47	1180	820	0.5825	0.577433	0.160725	5.10451e-25
0	0.48	1180	820	0.5945	0.590109	0.187266	6.45017e-25
0	0.49	1180	820	0.6	0.597089	0.205161	2.64216e-31
0	0.5	1180	820	0.599	0.591998	0.186912	2.55549e-22
0	0.51	1180	820	0.623	0.619344	0.247189	2.27064e-33
0	0.52	1180	820	0.578	0.573737	0.154962	3.40715e-21
0	0.53	1180	820	0.608	0.601049	0.20494	6.93183e-29
0	0.54	1180	820	0.615	0.610284	0.226681	3.34361e-32
0	0.55	1180	820	0.6355	0.631158	0.268913	1.744e-46
0	0.56	1180	820	0.623	0.618297	0.242613	1.01815e-38
0	0.57	1180	820	0.629	0.623395	0.251087	3.89151e-43
0	0.58	1180	820	0.6125	0.607797	0.221768	5.00233e-32
0	0.59	1180	820	0.64	0.635509	0.277208	4.26751e-49
0	0.6	1180	820	0.609	0.604472	0.215523	1.08769e-35
0	0.61	1180	820	0.6225	0.617485	0.24039	1.79168e-43
0	0.62	1180	820	0.6385	0.633612	0.272622	1.39975e-47
0	0.63	1180	820	0.6265	0.621181	0.247172	5.2357e-43
0	0.64	1180	820	0.614	0.606942	0.216523	1.38003e-28
0	0.65	1180	820	0.633	0.627818	0.260578	3.78365e-40
0	0.66	1180	820	0.643	0.636767	0.276676	1.12976e-56
0	0.67	1180	820	0.6255	0.621755	0.251736	3.1723e-45
0	0.68	1180	820	0.644	0.639799	0.28638	1.18245e-56
0	0.69	1180	820	0.6315	0.625215	0.253704	6.01002e-48
0	0.7	1180	820	0.6315	0.627192	0.261122	1.00591e-50
0	0.71	1180	820	0.628	0.622656	0.250058	1.96745e-47
0	0.72	1180	820	0.6635	0.657939	0.319606	1.23967e-66
0	0.73	1180	820	0.6205	0.616063	0.238743	6.91073e-49
0	0.74	1180	820	0.659	0.654823	0.316214	2.13346e-60
0	0.75	1180	820	0.654	0.649198	0.303676	4.6537e-58
0	0.76	1180	820	0.6485	0.64111	0.283982	1.11404e-57
0	0.77	1180	820	0.6735	0.66939	0.345213	6.74859e-73
0	0.78	1180	820	0.6545	0.649991	0.305868	4.6679e-55
0	0.79	1180	820	0.625	0.619428	0.243274	2.04431e-50
0	0.8	1180	820	0.68	0.675711	0.357275	6.28799e-79
0	0.81	1180	820	0.6625	0.657775	0.320818	9.67001e-68
0	0.82	1180	820	0.655	0.650538	0.307055	3.8504e-62
0	0.83	1180	820	0.673	0.66781	0.339769	6.00571e-81
0	0.84	1180	820	0.646	0.640651	0.285723	2.89829e-66
0	0.85	1180	820	0.6505	0.645175	0.294727	2.88298e-64
0	0.86	1180	820	0.6725	0.667915	0.341181	8.05136e-80
0	0.87	1180	820	0.655	0.650852	0.308417	3.70213e-72
0	0.88	1180	820	0.6635	0.659416	0.325541	2.70076e-68
0	0.89	1180	820	0.664	0.658224	0.319832	4.7969e-78
0	0.9	1180	820	0.658	0.653655	0.313499	7.0998e-68
0	0.91	1180	820	0.6685	0.662667	0.328541	5.09337e-75
0	0.92	1180	820	0.678	0.67391	0.354203	1.48135e-85
0	0.93	1180	820	0.67	0.66542	0.336255	1.01139e-86
0	0.94	1180	820	0.693	0.685837	0.37287	3.89426e-85
0	0.95	1180	820	0.688	0.683818	0.373561	3.87205e-93
0	0.96	1180	820	0.6655	0.661289	0.328932	2.0607e-79
0	0.97	1180	820	0.687	0.68258	0.370544	4.19036e-101
0	0.98	1180	820	0.6675	0.662179	0.328399	1.65824e-77
0	0.99	1180	820	0.6775	0.672422	0.3491	1.04689e-86
0	0.2	1200	800	0.554	0.549028	0.108191	9.19974e-11
0	0.21	1200	800	0.544	0.538415	0.0857493	5.77868e-07
0	0.22	1200	800	0.5435	0.538935	0.0889982	4.55861e-08
0	0.23	1200	800	0.561	0.556655	0.124924	2.82531e-09
0	0.24	1200	800	0.551	0.547167	0.107383	2.445e-11
0	0.25	1200	800	0.55	0.543314	0.0935714	4.51746e-07
0	0.26	1200	800	0.5585	0.550489	0.105974	2.92523e-11
0	0.27	1200	800	0.557	0.550528	0.108272	8.61695e-11
0	0.28	1200	800	0.5635	0.558104	0.12536	3.33126e-13
0	0.29	1200	800	0.556	0.551515	0.11431	9.19664e-11
0	0.3	1200	800	0.5715	0.564863	0.136506	1.54316e-13
0	0.31	1200	800	0.55	0.544386	0.097595	2.88986e-09
0	0.32	1200	800	0.574	0.567881	0.143399	2.41236e-10
0	0.33	1200	800	0.532	0.526477	0.0620617	7.05324e-08
0	0.34	1200	800	0.5895	0.582164	0.169782	7.54365e-19
0	0.35	1200	800	0.563	0.558496	0.12819	2.08572e-14
0	0.36	1200	800	0.5765	0.571824	0.154324	9.52157e-18
0	0.37	1200	800	0.558	0.550984	0.108321	1.26951e-10
0	0.38	1200	800	0.5765	0.572351	0.156768	6.29802e-15
0	0.39	1200	800	0.5775	0.572181	0.153542	5.19298e-16
0	0.4	1200	800	0.592	0.585836	0.178986	4.81087e-18
0	0.41	1200	800	0.5875	0.581005	0.168809	1.23793e-20
0	0.42	1200	800	0.576	0.570115	0.14828	8.06474e-19
0	0.43	1200	800	0.5865	0.580096	0.167158	1.25263e-26
0	0.44	1200	800	0.579	0.573457	0.155604	5.30353e-24
0	0.45	1200	800	0.591	0.584402	0.175376	3.19885e-25
0	0.46	1200	800	0.572	0.565852	0.139313	2.49699e-22
0	0.47	1200	800	0.59	0.582503	0.170225	7.07437e-25
0	0.48	1200	800	0.575	0.568471	0.143856	1.55825e-22
0	0.49	1200	800	0.606	0.600904	0.211136	2.97651e-30
0	0.5	1200	800	0.612	0.606138	0.21985	9.84088e-32
0	0.51	1200	800	0.608	0.601878	0.210899	1.54235e-31
0	0.52	1200	800	0.618	0.610251	0.224886	1.01037e-30
0	0.53	1200	800	0.6185	0.611148	0.227218	5.85209e-33
0	0.54	1200	800	0.6065	0.600305	0.20764	3.6493e-33
0	0.55	1200	800	0.6095	0.604404	0.218084	4.33573e-29
0	0.56	1200	800	0.6075	0.600378	0.206221	1.21693e-32
0	0.57	1200	800	0.6145	0.609379	0.227898	5.844e-41
0	0.58	1200	800	0.6165	0.609647	0.225012	5.16004e-31
0	0.59	1200	800	0.6175	0.611959	0.232062	1.26733e-33
0	0.6	1200	800	0.6255	0.620166	0.248794	5.16556e-43
0	0.61	1200	800	0.613	0.605924	0.217283	4.99886e-37
0	0.62	1200	800	0.6275	0.623387	0.258432	4.62246e-41
0	0.63	1200	800	0.616	0.61121	0.23235	1.63866e-38
0	0.64	1200	800	0.6165	0.608777	0.222	3.05574e-41
0	0.65	1200	800	0.638	0.632439	0.27259	1.03325e-46
0	0.66	1200	800	0.6305	0.626499	0.26496	9.90612e-45
0	0.67	1200	800	0.6175	0.610559	0.226679	3.07034e-41
0	0.68	1200	800	0.622	0.616383	0.240671	2.58628e-44
0	0.69	1200	800	0.624	0.619645	0.250281	1.06287e-48
0	0.7	1200	800	0.63	0.623235	0.252064	3.70686e-50
0	0.71	1200	800	0.6365	0.630202	0.266674	4.68164e-54
0	0.72	1200	800	0.6485	0.64241	0.291215	3.6294e-59
0	0.73	1200	800	0.6265	0.621361	0.251618	2.41139e-54
0	0.74	1200	800	0.636	0.629937	0.266596	6.90519e-52
0	0.75	1200	800	0.6605	0.653762	0.31247	1.90392e-70
0	0.76	1200	800	0.6445	0.638994	0.285681	3.05269e-55
0	0.77	1200	800	0.647	0.642756	0.296436	1.33541e-60
0	0.78	1200	800	0.666	0.657778	0.318324	5.98003e-67
0	0.79	1200	800	0.6485	0.643056	0.293855	1.29461e-62
0	0.8	1200	800	0.6625	0.656282	0.318376	2.63543e-72
0	0.81	1200	800	0.6715	0.664593	0.333579	1.13541e-75
0	0.82	1200	800	0.662	0.655631	0.316806	1.36626e-66
0	0.83	1200	800	0.6715	0.66498	0.334994	2.28626e-74
0	0.84	1200	800	0.6735	0.666925	0.338734	1.74279e-66
0	0.85	1200	800	0.6665	0.662889	0.338446	9.15948e-82
0	0.86	1200	800	0.6635	0.656724	0.318255	1.3745e-68
0	0.87	1200	800	0.6635	0.658288	0.324508	9.11214e-74
0	0.88	1200	800	0.6635	0.657111	0.319695	3.79177e-68
0	0.89	1200	800	0.689	0.6834	0.373136	2.38448e-88
0	0.9	1200	800	0.673	0.66854	0.34678	5.76136e-82
0	0.91	1200	800	0.6715	0.666243	0.340105	1.39554e-77
0	0.92	1200	800	0.664	0.659337	0.328013	1.12228e-76
0	0.93	1200	800	0.6895	0.685302	0.38067	2.08631e-96
0	0.94	1200	800	0.672	0.665632	0.336553	6.56105e-78
0	0.95	1200	800	0.6885	0.682136	0.369105	2.40695e-94
0	0.96	1200	800	0.676	0.66971	0.344742	4.66805e-88
0	0.97	1200	800	0.692	0.685662	0.376101	7.29909e-84
0	0.98	1200	800	0.6705	0.663374	0.330829	5.81962e-81
0	0.99	1200	800	0.678	0.672112	0.350271	1.1298e-89
0	0.2	1220	780	0.564	0.557843	0.127623	9.66855e-10
0	0.21	1220	780	0.5375	0.529735	0.0685862	7.09102e-05
0	0.22	1220	780	0.5585	0.551204	0.112114	8.53523e-09
0	0.23	1220	780	0.534	0.528187	0.0692569	2.83609e-06
0	0.24	1220	780	0.5355	0.530272	0.074816	2.53668e-07
0	0.25	1220	780	0.5475	0.541804	0.0967098	4.13433e-11
0	0.26	1220	780	0.5635	0.555336	0.118843	6.13026e-08
0	0.27	1220	780	0.5525	0.545223	0.100249	8.17082e-10
0	0.28	1220	780	0.5365	0.531283	0.0768663	9.72118e-09
0	0.29	1220	780	0.5575	0.550188	0.110062	5.1423e-13
0	0.3	1220	780	0.571	0.563854	0.137537	6.01907e-09
0	0.31	1220	780	0.5525	0.547069	0.107863	6.39527e-08
0	0.32	1220	780	0.5785	0.57229	0.156242	5.85495e-15
0	0.33	1220	780	0.5645	0.556598	0.121775	2.82395e-11
0	0.34	1220	780	0.573	0.562901	0.131186	1.20648e-11
0	0.35	1220	780	0.564	0.558461	0.130314	2.12356e-15
0	0.36	1220	780	0.573	0.566761	0.145185	1.05626e-12
0	0.37	1220	780	0.5805	0.573895	0.15857	2.01085e-18
0	0.38	1220	780	0.569	0.563525	0.140565	2.73277e-14
0	0.39	1220	780	0.557	0.550637	0.112822	1.21164e-16
0	0.4	1220	780	0.6045	0.594042	0.192455	2.99257e-24
0	0.41	1220	780	0.5635	0.555938	0.121045	2.4642e-13
0	0.42	1220	780	0.5825	0.57549	0.16091	1.08698e-21
0	0.43	1220	780	0.5815	0.571801	0.149317	8.86577e-16
0	0.44	1220	780	0.5885	0.580213	0.168001	1.96113e-23
0	0.45	1220	780	0.575	0.568791	0.149287	1.1888e-19
0	0.46	1220	780	0.602	0.595987	0.20377	6.21286e-22
0	0.47	1220	780	0.584	0.57761	0.166412	9.87204e-25
0	0.48	1220	780	0.5785	0.57329	0.160718	2.98934e-20
0	0.49	1220	780	0.6085	0.602031	0.214688	9.8531e-39
0	0.5	1220	780	0.5955	0.588048	0.184968	5.02205e-27
0	0.51	1220	780	0.6115	0.603902	0.216097	1.75234e-27
0	0.52	1220	780	0.5955	0.588272	0.185837	1.12692e-23
0	0.53	1220	780	0.622	0.613535	0.233664	3.28979e-38
0	0.54	1220	780	0.5885	0.582437	0.176748	1.57353e-23
0	0.55	1220	780	0.605	0.595908	0.197866	3.28393e-29
0	0.56	1220	780	0.622	0.616	0.243472	1.04437e-36
0	0.57	1220	780	0.616	0.607281	0.220909	2.87355e-30
0	0.58	1220	780	0.6135	0.606487	0.222347	1.97672e-34
0	0.59	1220	780	0.6205	0.612968	0.234155	9.45243e-37
0	0.6	1220	780	0.624	0.616373	0.240709	8.82155e-40
0	0.61	1220	780	0.6185	0.612296	0.235638	4.57467e-34
0	0.62	1220	780	0.6345	0.626924	0.26165	3.87445e-45
0	0.63	1220	780	0.637	0.631962	0.277752	7.11197e-52
0	0.64	1220	780	0.6475	0.63888	0.283462	6.16134e-50
0	0.65	1220	780	0.629	0.622217	0.253947	2.26284e-40
0	0.66	1220	780	0.641	0.635666	0.28419	8.83665e-47
0	0.67	1220	780	0.622	0.614221	0.236179	1.297e-36
0	0.68	1220	780	0.6315	0.624293	0.257169	3.03272e-45
0	0.69	1220	780	0.641	0.631568	0.267873	3.39383e-56
0	0.7	1220	780	0.66	0.653103	0.31466	1.79874e-54
0	0.71	1220	780	0.6535	0.645027	0.295813	1.82988e-60
0	0.72	1220	780	0.627	0.620885	0.252858	1.03031e-49
0	0.73	1220	780	0.655	0.647274	0.301518	4.51159e-64
0	0.74	1220	780	0.659	0.651983	0.312193	2.17264e-63
0	0.75	1220	780	0.625	0.61772	0.244032	9.6116e-40
0	0.76	1220	780	0.6545	0.647542	0.303569	1.04764e-70
0	0.77	1220	780	0.645	0.638108	0.285101	2.69825e-58
0	0.78	1220	780	0.6545	0.648231	0.3065	4.70736e-72
0	0.79	1220	780	0.6615	0.654584	0.317535	3.31597e-63
0	0.8	1220	780	0.665	0.656754	0.319287	1.81917e-71
0	0.81	1220	780	0.676	0.667378	0.339608	4.64066e-63
0	0.82	1220	780	0.6515	0.643641	0.294118	6.56327e-55
0	0.83	1220	780	0.649	0.63942	0.283174	4.81374e-63
0	0.84	1220	780	0.6795	0.673046	0.35492	1.76573e-76
0	0.85	1220	780	0.6585	0.651114	0.309731	7.08001e-66
0	0.86	1220	780	0.668	0.661168	0.330683	5.26835e-69
0	0.87	1220	780	0.665	0.657704	0.322888	2.64501e-74
0	0.88	1220	780	0.66	0.65163	0.308994	2.2207e-69
0	0.89	1220	780	0.675	0.669325	0.349627	8.67015e-85
0	0.9	1220	780	0.6735	0.664532	0.333498	1.27079e-70
0	0.91	1220	780	0.687	0.681013	0.371757	1.74624e-85
0	0.92	1220	780	0.6555	0.649057	0.30771	6.82615e-67
0	0.93	1220	780	0.679	0.669214	0.341663	5.39499e-81
0	0.94	1220	780	0.6925	0.686397	0.382029	3.64183e-86
0	0.95	1220	780	0.7055	0.697309	0.399118	1.93441e-109
0	0.96	1220	780	0.693	0.68603	0.379259	3.67702e-98
0	0.97	1220	780	0.703	0.694584	0.393413	4.06305e-101
0	0.98	1220	780	0.6905	0.682729	0.371204	7.0293e-90
0	0.99	1220	780	0.7035	0.696814	0.401047	7.59242e-110
0	0.2	1240	760	0.5455	0.538576	0.0925048	5.65143e-05
0	0.21	1240	760	0.5465	0.53852	0.0901376	7.47326e-07
0	0.22	1240	760	0.5555	0.548502	0.112121	4.39921e-09
0	0.23	1240	760	0.5485	0.540799	0.0952403	2.26269e-07
0	0.24	1240	760	0.526	0.51509	0.0388019	0.011279
0	0.25	1240	760	0.557	0.547486	0.105203	2.78949e-07
0	0.26	1240	760	0.582	0.573274	0.157732	6.06921e-16
0	0.27	1240	760	0.544	0.538102	0.0941198	4.66293e-08
0	0.28	1240	760	0.5795	0.572101	0.158143	8.71426e-16
0	0.29	1240	760	0.5555	0.544774	0.097998	1.77633e-09
0	0.3	1240	760	0.5535	0.546355	0.107508	1.60936e-10
0	0.31	1240	760	0.5585	0.550118	0.112425	1.69742e-10
0	0.32	1240	760	0.582	0.573274	0.157732	6.59745e-18
0	0.33	1240	760	0.552	0.546205	0.110603	1.91358e-10
0	0.34	1240	760	0.582	0.574473	0.162565	1.53565e-15
0	0.35	1240	760	0.5765	0.569163	0.152448	5.81365e-14
0	0.36	1240	760	0.569	0.557531	0.122294	5.68351e-14
0	0.37	1240	760	0.584	0.575924	0.164264	2.47036e-20
0	0.38	1240	760	0.5575	0.550188	0.114767	1.73075e-11
0	0.39	1240	760	0.5545	0.544592	0.0988339	2.38101e-10
0	0.4	1240	760	0.597	0.589519	0.192511	7.15404e-26
0	0.41	1240	760	0.58	0.573333	0.162353	1.3851e-19
0	0.42	1240	760	0.5855	0.577031	0.165671	6.34243e-17
0	0.43	1240	760	0.596	0.586055	0.180919	1.3961e-26
0	0.44	1240	760	0.574	0.564591	0.139309	1.2811e-17
0	0.45	1240	760	0.583	0.573402	0.156446	9.21583e-17
0	0.46	1240	760	0.6035	0.595631	0.203745	8.68119e-29
0	0.47	1240	760	0.578	0.570971	0.156761	7.62446e-23
0	0.48	1240	760	0.5805	0.573232	0.160691	8.28948e-20
0	0.49	1240	760	0.5955	0.586504	0.183431	5.74749e-26
0	0.5	1240	760	0.59	0.581922	0.176152	3.94825e-19
0	0.51	1240	760	0.5835	0.574108	0.158193	1.02906e-22
0	0.52	1240	760	0.6035	0.596195	0.206149	7.21049e-31
0	0.53	1240	760	0.601	0.592431	0.195965	3.29146e-31
0	0.54	1240	760	0.6185	0.606939	0.21984	1.5576e-27
0	0.55	1240	760	0.616	0.608872	0.231672	6.6995e-34
0	0.56	1240	760	0.6035	0.595399	0.202789	3.88814e-27
0	0.57	1240	760	0.617	0.609343	0.231341	1.54411e-42
0	0.58	1240	760	0.5855	0.576409	0.163275	1.43107e-22
0	0.59	1240	760	0.615	0.606378	0.223431	3.03488e-33
0	0.6	1240	760	0.634	0.625804	0.262636	2.08313e-47
0	0.61	1240	760	0.617	0.607819	0.225219	1.23113e-38
0	0.62	1240	760	0.631	0.623297	0.25879	5.14393e-44
0	0.63	1240	760	0.6365	0.629599	0.27321	3.21619e-45
0	0.64	1240	760	0.628	0.620234	0.252602	1.05228e-54
0	0.65	1240	760	0.624	0.614866	0.239209	3.30558e-42
0	0.66	1240	760	0.6325	0.623152	0.255155	3.34378e-48
0	0.67	1240	760	0.633	0.62221	0.250989	8.23194e-48
0	0.68	1240	760	0.6375	0.629099	0.268699	8.44181e-56
0	0.69	1240	760	0.6295	0.621374	0.254052	3.50018e-50
0	0.7	1240	760	0.6465	0.637856	0.285443	5.54531e-56
0	0.71	1240	760	0.626	0.617624	0.246129	3.28158e-47
0	0.72	1240	760	0.656	0.646962	0.302585	9.38278e-49
0	0.73	1240	760	0.6215	0.613082	0.237077	8.19996e-44
0	0.74	1240	760	0.658	0.648899	0.306273	2.74982e-66
0	0.75	1240	760	0.64	0.632803	0.278764	1.66627e-58
0	0.76	1240	760	0.657	0.648888	0.308263	2.13521e-64
0	0.77	1240	760	0.651	0.64036	0.286937	4.32978e-51
0	0.78	1240	760	0.655	0.648401	0.311107	2.7782e-57
0	0.79	1240	760	0.6475	0.638994	0.287965	3.48186e-55
0	0.8	1240	760	0.6605	0.651976	0.313453	1.25177e-64
0	0.81	1240	760	0.6605	0.650088	0.306399	1.68533e-66
0	0.82	1240	760	0.658	0.648547	0.304941	4.42831e-59
0	0.83	1240	760	0.6705	0.661336	0.330575	1.41712e-76
0	0.84	1240	760	0.659	0.651151	0.313305	7.27115e-76
0	0.85	1240	760	0.655	0.645102	0.297411	1.66693e-70
0	0.86	1240	760	0.656	0.647306	0.303932	7.57674e-69
0	0.87	1240	760	0.668	0.657757	0.321723	1.08262e-76
0	0.88	1240	760	0.645	0.635673	0.27985	4.22012e-68
0	0.89	1240	760	0.6815	0.674417	0.360878	1.7988e-81
0	0.9	1240	760	0.6775	0.668863	0.346363	9.0854e-82
0	0.91	1240	760	0.6725	0.663951	0.336909	2.16494e-84
0	0.92	1240	760	0.685	0.674208	0.35321	2.77875e-82
0	0.93	1240	760	0.6765	0.667047	0.341256	1.66288e-80
0	0.94	1240	760	0.6795	0.671241	0.351817	2.36041e-89
0	0.95	1240	760	0.6755	0.666362	0.340483	1.0749e-79
0	0.96	1240	760	0.6665	0.656991	0.321427	5.44776e-84
0	0.97	1240	760	0.6835	0.674364	0.356174	6.01873e-92
0	0.98	1240	760	0.6785	0.66899	0.344968	2.19994e-83
0	0.99	1240	760	0.6845	0.675393	0.358243	9.72854e-86
0	0.2	1260	740	0.537	0.528144	0.0728731	2.34295e-05
0	0.21	1260	740	0.5315	0.520642	0.0542498	0.000298159
0	0.22	1260	740	0.537	0.529288	0.0777133	3.3411e-06
0	0.23	1260	740	0.537	0.52977	0.0798725	1.13249e-05
0	0.24	1260	740	0.541	0.531418	0.0779461	3.05861e-06
0	0.25	1260	740	0.5525	0.543748	0.104177	4.19005e-08
0	0.26	1260	740	0.5405	0.534178	0.0911882	1.25024e-07
0	0.27	1260	740	0.546	0.535973	0.0861717	3.06639e-07
0	0.28	1260	740	0.5495	0.541074	0.0995702	9.27414e-08
0	0.29	1260	740	0.55	0.543087	0.107342	1.26922e-10
0	0.3	1260	740	0.5665	0.557255	0.129983	1.37489e-11
0	0.31	1260	740	0.567	0.558469	0.133948	1.23186e-13
0	0.32	1260	740	0.5675	0.558277	0.132055	1.1973e-15
0	0.33	1260	740	0.5585	0.550731	0.12036	1.00589e-13
0	0.34	1260	740	0.562	0.55136	0.115625	9.07355e-13
0	0.35	1260	740	0.5795	0.568095	0.147473	6.32935e-19
0	0.36	1260	740	0.5735	0.566675	0.154665	8.88759e-14
0	0.37	1260	740	0.5785	0.570377	0.158571	5.58032e-17
0	0.38	1260	740	0.585	0.571734	0.151927	8.34909e-21
0	0.39	1260	740	0.5735	0.564146	0.143428	1.35299e-16
0	0.4	1260	740	0.585	0.575834	0.166996	1.01755e-20
0	0.41	1260	740	0.5905	0.580219	0.173419	7.31497e-22
0	0.42	1260	740	0.5905	0.580486	0.174462	5.84838e-20
0	0.43	1260	740	0.5955	0.584941	0.182234	9.03503e-24
0	0.44	1260	740	0.585	0.575185	0.164367	5.83058e-19
0	0.45	1260	740	0.6025	0.595177	0.209886	7.4294e-30
0	0.46	1260	740	0.58	0.568536	0.148251	8.20687e-19
0	0.47	1260	740	0.5925	0.584413	0.186507	1.05163e-22
0	0.48	1260	740	0.5965	0.585556	0.182759	3.00043e-20
0	0.49	1260	740	0.6125	0.602385	0.217506	1.76341e-32
0	0.5	1260	740	0.5855	0.577747	0.174139	3.5885e-26
0	0.51	1260	740	0.598	0.587302	0.186646	2.16975e-24
0	0.52	1260	740	0.5925	0.58453	0.187039	2.44057e-25
0	0.53	1260	740	0.6145	0.607398	0.234742	1.12559e-36
0	0.54	1260	740	0.5975	0.586721	0.18535	2.24091e-25
0	0.55	1260	740	0.626	0.615402	0.242217	4.78762e-37
0	0.56	1260	740	0.611	0.602046	0.219312	7.75332e-33
0	0.57	1260	740	0.6185	0.607756	0.226896	2.35489e-29
0	0.58	1260	740	0.595	0.583237	0.176815	3.73058e-26
0	0.59	1260	740	0.602	0.593927	0.205392	3.82097e-34
0	0.6	1260	740	0.6435	0.634432	0.282841	1.22232e-47
0	0.61	1260	740	0.6265	0.61435	0.237505	4.14259e-37
0	0.62	1260	740	0.639	0.629271	0.271225	4.46654e-45
0	0.63	1260	740	0.6155	0.606097	0.226305	3.25436e-40
0	0.64	1260	740	0.62	0.611372	0.238488	1.49964e-41
0	0.65	1260	740	0.618	0.609327	0.234343	6.00829e-50
0	0.66	1260	740	0.639	0.628257	0.267217	1.97218e-45
0	0.67	1260	740	0.625	0.614109	0.239132	5.41216e-44
0	0.68	1260	740	0.6305	0.622168	0.260512	2.73808e-47
0	0.69	1260	740	0.646	0.636459	0.285753	2.39991e-53
0	0.7	1260	740	0.6515	0.640555	0.290982	7.93492e-48
0	0.71	1260	740	0.6285	0.618927	0.251214	4.78377e-46
0	0.72	1260	740	0.6515	0.642403	0.298425	4.42721e-56
0	0.73	1260	740	0.6365	0.626516	0.265279	1.53339e-49
0	0.74	1260	740	0.6485	0.635974	0.279417	2.19415e-50
0	0.75	1260	740	0.6225	0.614335	0.245497	2.7509e-54
0	0.76	1260	740	0.651	0.641474	0.29563	2.08234e-57
0	0.77	1260	740	0.6475	0.637696	0.287613	1.51544e-60
0	0.78	1260	740	0.6495	0.640232	0.293771	1.11801e-54
0	0.79	1260	740	0.6285	0.618038	0.247661	3.79699e-61
0	0.8	1260	740	0.6825	0.66934	0.343911	1.08483e-75
0	0.81	1260	740	0.649	0.638041	0.286028	2.54847e-53
0	0.82	1260	740	0.6585	0.647519	0.304569	1.86993e-64
0	0.83	1260	740	0.658	0.646016	0.299929	6.44793e-59
0	0.84	1260	740	0.672	0.660635	0.329567	6.92649e-73
0	0.85	1260	740	0.6415	0.631899	0.276666	1.791e-64
0	0.86	1260	740	0.6765	0.667162	0.346354	1.88648e-71
0	0.87	1260	740	0.6645	0.655285	0.323404	3.02889e-75
0	0.88	1260	740	0.6535	0.645027	0.305107	2.05802e-66
0	0.89	1260	740	0.685	0.675165	0.360883	5.62762e-96
0	0.9	1260	740	0.659	0.6481	0.305851	2.43722e-72
0	0.91	1260	740	0.6765	0.665853	0.341063	2.1336e-83
0	0.92	1260	740	0.669	0.658295	0.326172	2.79522e-72
0	0.93	1260	740	0.694	0.683156	0.374473	1.20451e-93
0	0.94	1260	740	0.6595	0.650381	0.314022	1.97158e-69
0	0.95	1260	740	0.6815	0.668572	0.342716	6.07252e-81
0	0.96	1260	740	0.6845	0.674939	0.36104	1.7788e-93
0	0.97	1260	740	0.681	0.669441	0.346456	2.00334e-81
0	0.98	1260	740	0.6875	0.677569	0.365369	1.27997e-89
0	0.99	1260	740	0.6905	0.679347	0.366491	9.96298e-90
0	0.2	1280	720	0.5475	0.535535	0.0870732	2.31518e-06
0	0.21	1280	720	0.5305	0.520769	0.0620841	0.00149983
0	0.22	1280	720	0.5605	0.54858	0.113031	2.52064e-09
0	0.23	1280	720	0.557	0.548652	0.121087	6.13249e-13
0	0.24	1280	720	0.572	0.561324	0.140739	1.37869e-12
0	0.25	1280	720	0.5485	0.536865	0.0903118	4.53581e-07
0	0.26	1280	720	0.563	0.55439	0.131834	5.96396e-09
0	0.27	1280	720	0.552	0.541261	0.100784	4.17198e-06
0	0.28	1280	720	0.5535	0.543152	0.105357	9.17942e-08
0	0.29	1280	720	0.5685	0.556197	0.127429	2.1424e-12
0	0.3	1280	720	0.576	0.563985	0.143361	1.10846e-13
0	0.31	1280	720	0.5715	0.559131	0.133118	2.15549e-14
0	0.32	1280	720	0.5485	0.538735	0.0978393	1.64533e-10
0	0.33	1280	720	0.5855	0.572016	0.156691	1.20306e-16
0	0.34	1280	720	0.586	0.5747	0.165926	5.55895e-17
0	0.35	1280	720	0.5585	0.546826	0.110009	3.1154e-06
0	0.36	1280	720	0.581	0.571487	0.163526	1.2043e-21
0	0.37	1280	720	0.5835	0.572346	0.161566	1.0177e-16
0	0.38	1280	720	0.5735	0.564276	0.149926	3.94399e-20
0	0.39	1280	720	0.5735	0.561638	0.139	1.01937e-16
0	0.4	1280	720	0.584	0.570702	0.154401	3.37884e-19
0	0.41	1280	720	0.598	0.583108	0.176433	2.24558e-17
0	0.42	1280	720	0.579	0.566471	0.147349	4.42431e-13
0	0.43	1280	720	0.5695	0.555658	0.12383	1.44467e-16
0	0.44	1280	720	0.596	0.585249	0.187916	3.23166e-24
0	0.45	1280	720	0.5835	0.570879	0.155893	8.01743e-20
0	0.46	1280	720	0.596	0.584834	0.186215	1.9084e-21
0	0.47	1280	720	0.578	0.565893	0.146964	2.05019e-21
0	0.48	1280	720	0.5935	0.582194	0.180717	1.06495e-22
0	0.49	1280	720	0.5955	0.586628	0.195183	5.48894e-29
0	0.5	1280	720	0.5975	0.582343	0.174559	9.95323e-21
0	0.51	1280	720	0.617	0.606678	0.231141	7.26995e-29
0	0.52	1280	720	0.5795	0.568942	0.156085	3.61999e-21
0	0.53	1280	720	0.6105	0.595349	0.200149	4.99123e-28
0	0.54	1280	720	0.612	0.600029	0.214551	2.03946e-29
0	0.55	1280	720	0.6445	0.633727	0.283229	6.17008e-50
0	0.56	1280	720	0.629	0.617417	0.249494	7.58856e-42
0	0.57	1280	720	0.628	0.614669	0.240855	9.38228e-40
0	0.58	1280	720	0.618	0.606493	0.228189	3.66275e-33
0	0.59	1280	720	0.637	0.625667	0.266199	1.05393e-47
0	0.6	1280	720	0.6125	0.601177	0.218105	3.54225e-35
0	0.61	1280	720	0.619	0.606678	0.226956	1.97926e-40
0	0.62	1280	720	0.639	0.62705	0.267649	2.27413e-45
0	0.63	1280	720	0.6295	0.617165	0.247524	8.48898e-44
0	0.64	1280	720	0.6155	0.599893	0.208466	2.36766e-26
0	0.65	1280	720	0.637	0.623992	0.259685	3.52594e-41
0	0.66	1280	720	0.6535	0.639876	0.289726	4.23915e-57
0	0.67	1280	720	0.623	0.612968	0.244215	9.73019e-43
0	0.68	1280	720	0.6525	0.641843	0.299383	2.11089e-57
0	0.69	1280	720	0.6315	0.616543	0.242022	1.6448e-44
0	0.7	1280	720	0.631	0.620019	0.255878	3.09016e-47
0	0.71	1280	720	0.6255	0.61245	0.236982	1.03744e-43
0	0.72	1280	720	0.662	0.649063	0.308841	9.00379e-60
0	0.73	1280	720	0.6245	0.613527	0.243145	4.5536e-48
0	0.74	1280	720	0.6615	0.650869	0.317089	2.68395e-58
0	0.75	1280	720	0.6545	0.642461	0.297629	3.14588e-54
0	0.76	1280	720	0.643	0.627018	0.261189	4.47241e-52
0	0.77	1280	720	0.6705	0.660152	0.335884	1.68449e-70
0	0.78	1280	720	0.651	0.63958	0.293265	6.41414e-51
0	0.79	1280	720	0.6265	0.613632	0.239617	2.26009e-50
0	0.8	1280	720	0.6795	0.668706	0.351488	5.7252e-77
0	0.81	1280	720	0.665	0.653783	0.321447	4.64385e-68
0	0.82	1280	720	0.656	0.643809	0.299967	2.86248e-60
0	0.83	1280	720	0.671	0.658271	0.327177	1.30971e-78
0	0.84	1280	720	0.6435	0.630796	0.273552	9.40061e-62
0	0.85	1280	720	0.649	0.636422	0.284791	4.8154e-59
0	0.86	1280	720	0.6715	0.659793	0.332128	1.03834e-76
0	0.87	1280	720	0.657	0.646543	0.30905	4.37172e-71
0	0.88	1280	720	0.6695	0.658242	0.330056	1.07688e-69
0	0.89	1280	720	0.664	0.650434	0.310441	4.96497e-74
0	0.9	1280	720	0.6565	0.645326	0.305026	8.75494e-64
0	0.91	1280	720	0.6695	0.656226	0.322231	7.37745e-73
0	0.92	1280	720	0.676	0.665151	0.344437	2.7533e-82
0	0.93	1280	720	0.668	0.656103	0.324543	9.86537e-83
0	0.94	1280	720	0.6875	0.671983	0.349642	3.68118e-76
0	0.95	1280	720	0.686	0.67512	0.363764	1.9924e-86
0	0.96	1280	720	0.6645	0.652941	0.319071	1.23198e-75
0	0.97	1280	720	0.689	0.677731	0.367963	9.91021e-98
0	0.98	1280	720	0.669	0.656055	0.322469	4.90696e-72
0	0.99	1280	720	0.6855	0.673786	0.359349	1.73313e-89
0	0.2	1300	700	0.557	0.54551	0.113862	5.33985e-10
0	0.21	1300	700	0.544	0.531396	0.0834762	2.3153e-06
0	0.22	1300	700	0.544	0.532923	0.0897361	3.20087e-07
0	0.23	1300	700	0.5565	0.545655	0.115631	2.27373e-08
0	0.24	1300	700	0.5535	0.543292	0.112481	7.93314e-12
0	0.25	1300	700	0.5525	0.537601	0.091675	1.04545e-07
0	0.26	1300	700	0.557	0.541125	0.0971136	9.37112e-09
0	0.27	1300	700	0.555	0.540775	0.0990922	1.27803e-09
0	0.28	1300	700	0.5635	0.550745	0.121579	2.68886e-13
0	0.29	1300	700	0.554	0.542875	0.109449	5.82054e-10
0	0.3	1300	700	0.5795	0.5655	0.148381	8.58496e-17
0	0.31	1300	700	0.5475	0.534598	0.0892577	7.59961e-08
0	0.32	1300	700	0.5685	0.554626	0.127126	1.71851e-09
0	0.33	1300	700	0.532	0.519065	0.0583075	3.40165e-07
0	0.34	1300	700	0.589	0.573775	0.16256	1.25428e-16
0	0.35	1300	700	0.556	0.544484	0.111765	6.15093e-12
0	0.36	1300	700	0.5805	0.569122	0.160962	1.20535e-19
0	0.37	1300	700	0.557	0.541995	0.100199	1.82413e-10
0	0.38	1300	700	0.5795	0.568942	0.162603	2.13628e-14
0	0.39	1300	700	0.5775	0.56485	0.149716	8.77619e-15
0	0.4	1300	700	0.5865	0.572733	0.163083	8.48871e-16
0	0.41	1300	700	0.5805	0.566534	0.150481	2.32905e-18
0	0.42	1300	700	0.569	0.555384	0.129101	1.35804e-13
0	0.43	1300	700	0.5825	0.568278	0.153459	1.1282e-21
0	0.44	1300	700	0.585	0.571889	0.162688	5.46203e-23
0	0.45	1300	700	0.5785	0.563479	0.142612	1.6324e-19
0	0.46	1300	700	0.573	0.558702	0.134423	2.49416e-20
0	0.47	1300	700	0.594	0.578292	0.170664	8.32167e-26
0	0.48	1300	700	0.5705	0.556036	0.128865	8.08813e-19
0	0.49	1300	700	0.598	0.5853	0.189977	8.68542e-27
0	0.5	1300	700	0.6055	0.592062	0.201776	9.09031e-27
0	0.51	1300	700	0.608	0.594571	0.206726	3.7402e-29
0	0.52	1300	700	0.6235	0.607235	0.226577	1.19169e-30
0	0.53	1300	700	0.613	0.597539	0.208866	7.41691e-28
0	0.54	1300	700	0.61	0.596024	0.208521	8.63296e-33
0	0.55	1300	700	0.608	0.595469	0.210361	1.70091e-28
0	0.56	1300	700	0.609	0.593709	0.201634	4.09124e-30
0	0.57	1300	700	0.6065	0.593847	0.206908	6.40285e-35
0	0.58	1300	700	0.6185	0.60366	0.221925	2.20634e-29
0	0.59	1300	700	0.615	0.60166	0.220831	2.8394e-30
0	0.6	1300	700	0.62	0.607421	0.233742	9.26956e-37
0	0.61	1300	700	0.6095	0.594146	0.202388	9.49641e-33
0	0.62	1300	700	0.618	0.607041	0.23684	1.81971e-35
0	0.63	1300	700	0.6145	0.602105	0.223704	6.26078e-38
0	0.64	1300	700	0.6155	0.599396	0.211472	4.62315e-40
0	0.65	1300	700	0.6335	0.620439	0.258215	1.8893e-40
0	0.66	1300	700	0.6235	0.612765	0.248684	5.86e-40
0	0.67	1300	700	0.618	0.6029	0.219984	7.55914e-40
0	0.68	1300	700	0.624	0.610375	0.237353	1.43603e-41
0	0.69	1300	700	0.628	0.616929	0.255986	8.11888e-49
0	0.7	1300	700	0.6285	0.613893	0.242382	2.7079e-47
0	0.71	1300	700	0.6385	0.624438	0.264016	1.43224e-52
0	0.72	1300	700	0.654	0.640469	0.296347	6.06506e-58
0	0.73	1300	700	0.628	0.615256	0.248744	2.12414e-53
0	0.74	1300	700	0.64	0.625921	0.26688	1.05721e-52
0	0.75	1300	700	0.6605	0.645682	0.304032	1.58162e-66
0	0.76	1300	700	0.6395	0.626364	0.269645	5.09585e-50
0	0.77	1300	700	0.642	0.631346	0.285362	5.32074e-56
0	0.78	1300	700	0.6645	0.647517	0.304125	1.44323e-63
0	0.79	1300	700	0.6495	0.636301	0.288913	1.3398e-59
0	0.8	1300	700	0.661	0.647168	0.308783	6.56657e-68
0	0.81	1300	700	0.672	0.657018	0.325777	8.07816e-72
0	0.82	1300	700	0.66	0.645833	0.305534	1.69467e-63
0	0.83	1300	700	0.668	0.653731	0.320695	9.13178e-70
0	0.84	1300	700	0.672	0.656868	0.325222	8.09812e-63
0	0.85	1300	700	0.67	0.659819	0.342313	4.23263e-83
0	0.86	1300	700	0.662	0.646715	0.305224	4.20034e-63
0	0.87	1300	700	0.662	0.649341	0.315497	6.95691e-71
0	0.88	1300	700	0.6635	0.648813	0.310359	8.53929e-64
0	0.89	1300	700	0.691	0.67799	0.370299	2.07865e-85
0	0.9	1300	700	0.6715	0.659924	0.338669	4.73399e-78
0	0.91	1300	700	0.6685	0.655186	0.325435	1.21291e-71
0	0.92	1300	700	0.6615	0.649302	0.316483	1.51687e-73
0	0.93	1300	700	0.6865	0.675576	0.370773	8.6977e-93
0	0.94	1300	700	0.674	0.659258	0.330554	1.04146e-75
0	0.95	1300	700	0.688	0.673462	0.358466	5.39748e-89
0	0.96	1300	700	0.682	0.66805	0.349101	7.24194e-85
0	0.97	1300	700	0.6925	0.677669	0.36608	4.78911e-79
0	0.98	1300	700	0.6685	0.652668	0.31589	1.263e-75
0	0.99	1300	700	0.679	0.665485	0.345008	7.51966e-87
0	0.2	1320	680	0.5625	0.54876	0.122194	5.46757e-09
0	0.21	1320	680	0.541	0.525096	0.0710893	6.25478e-05
0	0.22	1320	680	0.5625	0.548101	0.119522	2.24978e-09
0	0.23	1320	680	0.538	0.524908	0.0761704	1.59028e-06
0	0.24	1320	680	0.54	0.528069	0.0851158	5.84094e-08
0	0.25	1320	680	0.547	0.534322	0.0958443	2.2447e-10
0	0.26	1320	680	0.565	0.548708	0.117161	5.1158e-09
0	0.27	1320	680	0.555	0.540099	0.102677	3.97695e-09
0	0.28	1320	680	0.5355	0.523375	0.0752784	5.5459e-09
0	0.29	1320	680	0.5615	0.54622	0.114078	1.11005e-13
0	0.3	1320	680	0.5705	0.555194	0.131771	8.73591e-09
0	0.31	1320	680	0.5535	0.541082	0.109903	4.56542e-08
0	0.32	1320	680	0.5805	0.566694	0.157546	2.8792e-14
0	0.33	1320	680	0.571	0.555455	0.131834	2.94115e-12
0	0.34	1320	680	0.5745	0.554772	0.123789	3.15339e-11
0	0.35	1320	680	0.5615	0.548052	0.121421	2.4587e-14
0	0.36	1320	680	0.5785	0.564788	0.153986	2.73166e-14
0	0.37	1320	680	0.577	0.562998	0.14982	1.52207e-16
0	0.38	1320	680	0.5725	0.559545	0.145318	3.73438e-15
0	0.39	1320	680	0.5525	0.538446	0.101075	1.33857e-15
0	0.4	1320	680	0.606	0.58596	0.184569	7.5914e-21
0	0.41	1320	680	0.572	0.556145	0.132625	1.84872e-13
0	0.42	1320	680	0.5785	0.563813	0.150005	6.22982e-18
0	0.43	1320	680	0.585	0.566044	0.147042	5.26375e-14
0	0.44	1320	680	0.5935	0.576118	0.169282	1.19402e-23
0	0.45	1320	680	0.5735	0.559301	0.142094	1.24916e-18
0	0.46	1320	680	0.6005	0.586891	0.197815	3.46324e-22
0	0.47	1320	680	0.5775	0.563271	0.14988	4.88862e-22
0	0.48	1320	680	0.5735	0.560576	0.147429	8.86799e-19
0	0.49	1320	680	0.604	0.589967	0.20291	2.84104e-35
0	0.5	1320	680	0.591	0.575005	0.169526	4.14494e-24
0	0.51	1320	680	0.6175	0.601479	0.221412	4.55763e-30
0	0.52	1320	680	0.601	0.586057	0.193294	7.39972e-24
0	0.53	1320	680	0.6105	0.593151	0.202733	9.94214e-34
0	0.54	1320	680	0.589	0.57492	0.173185	4.7441e-23
0	0.55	1320	680	0.609	0.590418	0.195397	7.2504e-29
0	0.56	1320	680	0.6205	0.606824	0.236807	3.65028e-35
0	0.57	1320	680	0.6155	0.598374	0.213334	5.82642e-29
0	0.58	1320	680	0.6215	0.605811	0.230524	3.10573e-37
0	0.59	1320	680	0.616	0.600331	0.219842	7.47592e-32
0	0.6	1320	680	0.6255	0.609487	0.237079	2.46566e-37
0	0.61	1320	680	0.6165	0.601742	0.224452	4.49985e-31
0	0.62	1320	680	0.639	0.622675	0.262215	3.81173e-45
0	0.63	1320	680	0.6345	0.621475	0.267051	1.78081e-50
0	0.64	1320	680	0.6535	0.636294	0.287101	2.42167e-52
0	0.65	1320	680	0.625	0.609859	0.239538	4.45953e-39
0	0.66	1320	680	0.6405	0.627545	0.279087	1.22478e-43
0	0.67	1320	680	0.6265	0.610364	0.238561	1.53983e-36
0	0.68	1320	680	0.625	0.609375	0.237616	8.41036e-39
0	0.69	1320	680	0.639	0.620286	0.253503	1.61051e-53
0	0.7	1320	680	0.662	0.647172	0.312853	1.9374e-52
0	0.71	1320	680	0.652	0.634803	0.28422	6.79155e-56
0	0.72	1320	680	0.6265	0.611971	0.244962	4.61199e-46
0	0.73	1320	680	0.6555	0.638558	0.291964	3.27197e-58
0	0.74	1320	680	0.656	0.639651	0.295177	2.30835e-58
0	0.75	1320	680	0.63	0.614903	0.249482	7.74942e-39
0	0.76	1320	680	0.6535	0.638836	0.29703	1.03622e-66
0	0.77	1320	680	0.6475	0.632736	0.28495	5.79805e-55
0	0.78	1320	680	0.651	0.636458	0.292679	6.5253e-64
0	0.79	1320	680	0.658	0.64269	0.303131	5.49567e-57
0	0.8	1320	680	0.659	0.640986	0.294841	2.1251e-62
0	0.81	1320	680	0.678	0.660179	0.332327	2.41997e-60
0	0.82	1320	680	0.65	0.633529	0.283058	5.05282e-50
0	0.83	1320	680	0.6495	0.630191	0.271885	5.20226e-56
0	0.84	1320	680	0.6745	0.659558	0.336585	9.32064e-71
0	0.85	1320	680	0.657	0.640376	0.29607	6.02542e-63
0	0.86	1320	680	0.666	0.650896	0.319477	1.90292e-63
0	0.87	1320	680	0.662	0.645936	0.307914	3.8849e-68
0	0.88	1320	680	0.6625	0.645252	0.304405	1.93182e-66
0	0.89	1320	680	0.672	0.658757	0.339028	8.32479e-80
0	0.9	1320	680	0.6725	0.654123	0.319718	9.42229e-66
0	0.91	1320	680	0.678	0.66373	0.346152	9.5489e-77
0	0.92	1320	680	0.6565	0.64166	0.302132	2.86941e-64
0	0.93	1320	680	0.678	0.658665	0.327072	2.07329e-76
0	0.94	1320	680	0.684	0.669996	0.358872	2.60611e-76
0	0.95	1320	680	0.7075	0.690937	0.39378	1.82338e-107
0	0.96	1320	680	0.696	0.680241	0.374766	3.84173e-95
0	0.97	1320	680	0.7035	0.685776	0.381851	2.79924e-95
0	0.98	1320	680	0.6945	0.67767	0.367784	2.34582e-90
0	0.99	1320	680	0.7025	0.687441	0.390056	1.51624e-103
0	0.2	1340	660	0.5475	0.532608	0.0948857	2.46257e-05
0	0.21	1340	660	0.548	0.531802	0.0905586	1.47236e-06
0	0.22	1340	660	0.553	0.537686	0.104068	1.00703e-07
0	0.23	1340	660	0.546	0.530447	0.0891768	3.71811e-07
0	0.24	1340	660	0.5275	0.506454	0.0321777	0.0616211
0	0.25	1340	660	0.555	0.53607	0.0940226	2.95429e-06
0	0.26	1340	660	0.582	0.564764	0.153679	1.24021e-14
0	0.27	1340	660	0.541	0.527669	0.0886414	2.25905e-07
0	0.28	1340	660	0.579	0.563575	0.155094	5.14934e-14
0	0.29	1340	660	0.5575	0.537187	0.0940174	5.23516e-08
0	0.3	1340	660	0.549	0.533018	0.093404	7.31274e-09
0	0.31	1340	660	0.552	0.535038	0.0954879	3.62962e-07
0	0.32	1340	660	0.584	0.566486	0.156528	2.122e-16
0	0.33	1340	660	0.5505	0.537204	0.10776	8.32886e-10
0	0.34	1340	660	0.5815	0.566419	0.161483	4.18687e-15
0	0.35	1340	660	0.575	0.559428	0.146582	6.68836e-12
0	0.36	1340	660	0.5655	0.543925	0.105429	1.48832e-11
0	0.37	1340	660	0.5805	0.563652	0.152252	1.44256e-19
0	0.38	1340	660	0.5625	0.546909	0.121769	9.89304e-13
0	0.39	1340	660	0.5615	0.542556	0.106809	1.29026e-10
0	0.4	1340	660	0.5985	0.583381	0.19482	8.98906e-27
0	0.41	1340	660	0.5775	0.562444	0.153685	1.56153e-17
0	0.42	1340	660	0.5795	0.56152	0.145881	1.15907e-14
0	0.43	1340	660	0.599	0.580315	0.181508	2.43823e-28
0	0.44	1340	660	0.579	0.560343	0.142348	2.60453e-17
0	0.45	1340	660	0.5855	0.565898	0.151651	3.43529e-16
0	0.46	1340	660	0.599	0.582117	0.18849	1.63644e-25
0	0.47	1340	660	0.5785	0.563479	0.155813	2.75804e-22
0	0.48	1340	660	0.58	0.56375	0.153668	1.0562e-16
0	0.49	1340	660	0.5905	0.571889	0.165118	1.3829e-21
0	0.5	1340	660	0.594	0.577952	0.18206	3.2665e-20
0	0.51	1340	660	0.585	0.565663	0.151634	1.34372e-21
0	0.52	1340	660	0.602	0.586435	0.1998	6.15589e-29
0	0.53	1340	660	0.5985	0.580797	0.184275	1.55589e-28
0	0.54	1340	660	0.6215	0.59987	0.214887	1.31582e-26
0	0.55	1340	660	0.616	0.600659	0.228206	6.07313e-32
0	0.56	1340	660	0.6105	0.5935	0.210556	1.83382e-29
0	0.57	1340	660	0.607	0.590109	0.20414	1.65133e-36
0	0.58	1340	660	0.5835	0.565322	0.152998	3.81167e-19
0	0.59	1340	660	0.6175	0.600116	0.22271	1.11785e-32
0	0.6	1340	660	0.632	0.614853	0.251926	5.66233e-43
0	0.61	1340	660	0.6225	0.604647	0.230624	6.70457e-41
0	0.62	1340	660	0.6285	0.611785	0.24686	1.39755e-41
0	0.63	1340	660	0.6365	0.621275	0.268741	2.02877e-46
0	0.64	1340	660	0.629	0.61289	0.250339	4.20777e-52
0	0.65	1340	660	0.6225	0.603574	0.226519	8.84012e-39
0	0.66	1340	660	0.625	0.605927	0.23084	1.04521e-41
0	0.67	1340	660	0.6315	0.610823	0.237661	2.13576e-43
0	0.68	1340	660	0.6405	0.623162	0.267686	7.80319e-55
0	0.69	1340	660	0.624	0.607505	0.238989	1.44746e-44
0	0.7	1340	660	0.6495	0.631758	0.283542	1.56644e-55
0	0.71	1340	660	0.6235	0.606044	0.234132	2.76213e-42
0	0.72	1340	660	0.6505	0.631776	0.281678	1.29043e-42
0	0.73	1340	660	0.621	0.60334	0.228454	1.27355e-41
0	0.74	1340	660	0.654	0.636233	0.292158	3.92834e-61
0	0.75	1340	660	0.632	0.616183	0.257424	2.46795e-49
0	0.76	1340	660	0.6595	0.642755	0.306915	2.37359e-64
0	0.77	1340	660	0.648	0.627052	0.268729	1.75201e-46
0	0.78	1340	660	0.6575	0.643155	0.313485	4.21512e-55
0	0.79	1340	660	0.6485	0.630877	0.282075	3.1896e-53
0	0.8	1340	660	0.6575	0.639492	0.297981	2.34952e-57
0	0.81	1340	660	0.661	0.64028	0.294685	9.45294e-65
0	0.82	1340	660	0.6525	0.633001	0.282652	1.10995e-52
0	0.83	1340	660	0.668	0.649456	0.316185	3.484e-69
0	0.84	1340	660	0.6555	0.638394	0.297702	1.09433e-67
0	0.85	1340	660	0.653	0.632349	0.279459	2.93515e-64
0	0.86	1340	660	0.657	0.63871	0.295918	6.38527e-65
0	0.87	1340	660	0.6705	0.649367	0.311582	5.67213e-74
0	0.88	1340	660	0.648	0.628876	0.275331	1.39644e-66
0	0.89	1340	660	0.6765	0.660898	0.344552	4.14053e-73
0	0.9	1340	660	0.672	0.65418	0.326706	8.25206e-72
0	0.91	1340	660	0.6775	0.660222	0.339456	3.44224e-82
0	0.92	1340	660	0.6915	0.670669	0.353053	1.72425e-82
0	0.93	1340	660	0.6765	0.657675	0.331493	1.14726e-74
0	0.94	1340	660	0.6805	0.663223	0.345226	1.74901e-82
0	0.95	1340	660	0.6745	0.65573	0.327848	2.44375e-77
0	0.96	1340	660	0.67	0.650536	0.316586	8.36951e-81
0	0.97	1340	660	0.685	0.666587	0.349404	6.77968e-86
0	0.98	1340	660	0.6775	0.658564	0.332997	5.64604e-77
0	0.99	1340	660	0.683	0.664303	0.344477	1.82576e-79
0	0.2	1360	640	0.5335	0.516124	0.0644951	0.000324001
0	0.21	1360	640	0.5325	0.51251	0.0523601	0.00049565
0	0.22	1360	640	0.527	0.510796	0.0563377	0.000143015
0	0.23	1360	640	0.534	0.518752	0.074431	0.000138176
0	0.24	1360	640	0.543	0.524156	0.0775734	8.47717e-07
0	0.25	1360	640	0.5455	0.52801	0.0879205	1.48426e-06
0	0.26	1360	640	0.5355	0.521084	0.0811257	1.87595e-07
0	0.27	1360	640	0.5505	0.531868	0.0932804	3.9454e-07
0	0.28	1360	640	0.543	0.525697	0.0837116	1.03614e-06
0	0.29	1360	640	0.5405	0.525377	0.0879792	1.83915e-08
0	0.3	1360	640	0.562	0.54394	0.118334	5.75979e-10
0	0.31	1360	640	0.566	0.548661	0.129205	3.93103e-13
0	0.32	1360	640	0.5745	0.557047	0.14553	5.30539e-17
0	0.33	1360	640	0.5545	0.538267	0.111058	1.65282e-12
0	0.34	1360	640	0.558	0.536787	0.0983248	3.77653e-11
0	0.35	1360	640	0.575	0.553795	0.131835	2.93687e-16
0	0.36	1360	640	0.573	0.558371	0.15495	3.63902e-12
0	0.37	1360	640	0.569	0.552503	0.138697	2.50485e-12
0	0.38	1360	640	0.575	0.550824	0.121307	1.30026e-14
0	0.39	1360	640	0.5695	0.550325	0.128719	9.18451e-13
0	0.4	1360	640	0.586	0.568023	0.166031	3.17754e-21
0	0.41	1360	640	0.59	0.569739	0.164833	1.10108e-20
0	0.42	1360	640	0.5905	0.570943	0.168533	8.75758e-20
0	0.43	1360	640	0.592	0.571446	0.167636	1.25178e-22
0	0.44	1360	640	0.5895	0.570467	0.16864	1.2849e-18
0	0.45	1360	640	0.5985	0.582714	0.200051	6.82182e-29
0	0.46	1360	640	0.58	0.558842	0.141833	8.5449e-17
0	0.47	1360	640	0.5935	0.576474	0.184774	6.13297e-22
0	0.48	1360	640	0.601	0.579524	0.181788	1.98539e-20
0	0.49	1360	640	0.6115	0.592022	0.209937	1.37966e-28
0	0.5	1360	640	0.5825	0.566085	0.165737	4.92602e-23
0	0.51	1360	640	0.5975	0.576536	0.176855	3.79038e-23
0	0.52	1360	640	0.5875	0.570933	0.174938	9.94831e-23
0	0.53	1360	640	0.616	0.600659	0.236446	1.22728e-37
0	0.54	1360	640	0.6025	0.582186	0.189098	5.17621e-25
0	0.55	1360	640	0.62	0.599737	0.223426	1.13591e-31
0	0.56	1360	640	0.612	0.593195	0.213611	1.00718e-30
0	0.57	1360	640	0.6145	0.593459	0.209748	1.28172e-26
0	0.58	1360	640	0.5955	0.572803	0.166605	1.47942e-23
0	0.59	1360	640	0.605	0.588197	0.208315	5.05858e-33
0	0.6	1360	640	0.6425	0.62423	0.27513	1.87019e-45
0	0.61	1360	640	0.6295	0.606955	0.233353	7.26126e-36
0	0.62	1360	640	0.6385	0.620026	0.266527	5.57238e-43
0	0.63	1360	640	0.619	0.599806	0.225694	4.77323e-40
0	0.64	1360	640	0.621	0.602452	0.232212	2.28352e-43
0	0.65	1360	640	0.6145	0.596804	0.22308	7.40653e-44
0	0.66	1360	640	0.6345	0.613613	0.249193	4.00461e-42
0	0.67	1360	640	0.633	0.612313	0.247046	7.17441e-43
0	0.68	1360	640	0.627	0.609098	0.246585	1.95999e-43
0	0.69	1360	640	0.65	0.631511	0.288723	3.22078e-53
0	0.7	1360	640	0.6535	0.632415	0.285171	4.13604e-44
0	0.71	1360	640	0.626	0.606795	0.239275	1.38904e-41
0	0.72	1360	640	0.65	0.631684	0.289447	3.37984e-51
0	0.73	1360	640	0.6395	0.620005	0.26431	2.14807e-48
0	0.74	1360	640	0.649	0.625997	0.269441	2.24303e-46
0	0.75	1360	640	0.629	0.611541	0.252363	1.25381e-56
0	0.76	1360	640	0.646	0.626768	0.277944	7.23806e-52
0	0.77	1360	640	0.6445	0.624916	0.27363	4.65417e-55
0	0.78	1360	640	0.6515	0.632124	0.287989	3.15274e-52
0	0.79	1360	640	0.6215	0.601222	0.226288	1.65689e-53
0	0.8	1360	640	0.6765	0.651967	0.317055	2.88166e-67
0	0.81	1360	640	0.65	0.628036	0.275133	4.82803e-50
0	0.82	1360	640	0.659	0.637787	0.295284	1.80897e-60
0	0.83	1360	640	0.6565	0.63291	0.281833	4.75635e-53
0	0.84	1360	640	0.677	0.656014	0.330716	4.86081e-70
0	0.85	1360	640	0.6395	0.620186	0.265036	7.17328e-60
0	0.86	1360	640	0.672	0.653341	0.330383	1.61657e-66
0	0.87	1360	640	0.66	0.64187	0.309525	1.00253e-68
0	0.88	1360	640	0.652	0.633094	0.290863	3.92496e-62
0	0.89	1360	640	0.6825	0.66318	0.347784	2.44392e-88
0	0.9	1360	640	0.6655	0.644965	0.310378	1.92324e-72
0	0.91	1360	640	0.6805	0.660186	0.340007	8.4966e-80
0	0.92	1360	640	0.67	0.649472	0.319049	2.07998e-68
0	0.93	1360	640	0.688	0.6672	0.352471	2.42895e-85
0	0.94	1360	640	0.663	0.644521	0.313834	7.47665e-70
0	0.95	1360	640	0.691	0.667662	0.348934	1.10403e-79
0	0.96	1360	640	0.6845	0.66496	0.35072	1.60562e-85
0	0.97	1360	640	0.688	0.667728	0.354512	1.11604e-80
0	0.98	1360	640	0.6925	0.672435	0.363907	1.2523e-89
0	0.99	1360	640	0.686	0.664345	0.345429	4.25519e-83
0	0.2	1380	620	0.547	0.525045	0.0811838	4.088e-06
0	0.21	1380	620	0.532	0.512703	0.0618055	0.00115719
0	0.22	1380	620	0.563	0.541405	0.114201	1.03306e-08
0	0.23	1380	620	0.549	0.531738	0.104305	4.27966e-11
0	0.24	1380	620	0.57	0.549964	0.134218	8.61694e-11
0	0.25	1380	620	0.548	0.526939	0.0866074	2.37738e-07
0	0.26	1380	620	0.5545	0.536796	0.113327	9.54743e-07
0	0.27	1380	620	0.5545	0.534253	0.10271	8.23598e-07
0	0.28	1380	620	0.551	0.530491	0.0947293	2.09563e-05
0	0.29	1380	620	0.5735	0.551911	0.134918	1.08526e-12
0	0.3	1380	620	0.57	0.547498	0.124511	1.5688e-11
0	0.31	1380	620	0.5715	0.549392	0.128972	4.05099e-13
0	0.32	1380	620	0.5455	0.526066	0.0881369	6.31544e-09
0	0.33	1380	620	0.58	0.555228	0.135756	1.22786e-12
0	0.34	1380	620	0.5855	0.564114	0.159303	3.13755e-16
0	0.35	1380	620	0.5655	0.543925	0.119209	1.05287e-07
0	0.36	1380	620	0.572	0.553032	0.142605	2.47261e-18
0	0.37	1380	620	0.5795	0.558418	0.14872	4.65677e-15
0	0.38	1380	620	0.571	0.552562	0.142883	7.54795e-19
0	0.39	1380	620	0.5725	0.550653	0.131945	2.30675e-15
0	0.4	1380	620	0.5825	0.557765	0.140785	3.19152e-16
0	0.41	1380	620	0.601	0.574626	0.171101	4.04828e-17
0	0.42	1380	620	0.572	0.548963	0.126427	2.17705e-11
0	0.43	1380	620	0.5655	0.539988	0.104674	7.32204e-12
0	0.44	1380	620	0.595	0.574401	0.181086	4.19425e-22
0	0.45	1380	620	0.5885	0.565621	0.159398	5.08313e-20
0	0.46	1380	620	0.5955	0.574031	0.178569	1.54912e-18
0	0.47	1380	620	0.5755	0.552545	0.133612	1.25432e-17
0	0.48	1380	620	0.591	0.569596	0.170016	4.21687e-21
0	0.49	1380	620	0.593	0.575145	0.188845	1.31622e-25
0	0.5	1380	620	0.6005	0.574655	0.17198	1.61539e-19
0	0.51	1380	620	0.61	0.589783	0.211984	1.29555e-26
0	0.52	1380	620	0.5785	0.55757	0.14736	1.93523e-19
0	0.53	1380	620	0.6015	0.574133	0.168655	8.20036e-22
0	0.54	1380	620	0.608	0.585903	0.200505	1.72165e-26
0	0.55	1380	620	0.6365	0.614771	0.257275	2.58845e-43
0	0.56	1380	620	0.6235	0.600994	0.229039	6.70833e-38
0	0.57	1380	620	0.6285	0.604466	0.232911	8.72455e-37
0	0.58	1380	620	0.617	0.595213	0.219243	3.06084e-32
0	0.59	1380	620	0.6305	0.608214	0.243465	6.2292e-42
0	0.6	1380	620	0.616	0.594354	0.217861	8.44871e-36
0	0.61	1380	620	0.621	0.598243	0.223218	2.42587e-37
0	0.62	1380	620	0.634	0.611432	0.24913	1.99234e-39
0	0.63	1380	620	0.6245	0.601244	0.228092	1.02598e-39
0	0.64	1380	620	0.6185	0.590497	0.199524	4.03399e-23
0	0.65	1380	620	0.6365	0.612984	0.25032	2.17503e-37
0	0.66	1380	620	0.651	0.626319	0.273912	3.13059e-52
0	0.67	1380	620	0.618	0.598198	0.229317	2.33336e-38
0	0.68	1380	620	0.6495	0.628548	0.285512	8.28557e-52
0	0.69	1380	620	0.6325	0.605746	0.230872	9.96336e-41
0	0.7	1380	620	0.6305	0.608609	0.245022	4.42735e-43
0	0.71	1380	620	0.6275	0.603402	0.230735	7.21507e-40
0	0.72	1380	620	0.6635	0.639404	0.300066	3.55965e-57
0	0.73	1380	620	0.625	0.603473	0.235818	6.58869e-44
0	0.74	1380	620	0.662	0.641885	0.313045	1.9591e-56
0	0.75	1380	620	0.654	0.630538	0.28423	4.2296e-50
0	0.76	1380	620	0.6405	0.612119	0.240788	1.45169e-46
0	0.77	1380	620	0.6665	0.645845	0.31939	6.47003e-65
0	0.78	1380	620	0.652	0.62997	0.285958	1.39904e-47
0	0.79	1380	620	0.6335	0.609171	0.241482	4.64088e-48
0	0.8	1380	620	0.6815	0.661425	0.350493	1.89945e-76
0	0.81	1380	620	0.6585	0.636787	0.299714	1.0665e-57
0	0.82	1380	620	0.651	0.626728	0.275422	2.53018e-50
0	0.83	1380	620	0.6715	0.647388	0.31531	7.90772e-75
0	0.84	1380	620	0.648	0.623724	0.269638	5.98232e-61
0	0.85	1380	620	0.6535	0.629704	0.282006	2.44866e-56
0	0.86	1380	620	0.667	0.64461	0.313307	3.72087e-69
0	0.87	1380	620	0.651	0.629669	0.286847	9.62675e-65
0	0.88	1380	620	0.6645	0.642038	0.308237	2.06959e-62
0	0.89	1380	620	0.663	0.63734	0.293403	4.14289e-68
0	0.9	1380	620	0.6585	0.637163	0.301237	2.32627e-62
0	0.91	1380	620	0.668	0.642924	0.305078	1.07539e-66
0	0.92	1380	620	0.6765	0.655391	0.336617	3.55159e-77
0	0.93	1380	620	0.6695	0.645637	0.312421	6.6278e-77
0	0.94	1380	620	0.6935	0.666507	0.346994	3.435e-73
0	0.95	1380	620	0.691	0.67075	0.367807	3.177e-86
0	0.96	1380	620	0.669	0.646745	0.317664	1.37252e-73
0	0.97	1380	620	0.684	0.662023	0.347385	7.93111e-92
0	0.98	1380	620	0.6685	0.643967	0.308016	9.50017e-64
0	0.99	1380	620	0.689	0.667006	0.356823	4.05303e-88
0	0.2	1400	600	0.55	0.528614	0.0977947	1.75783e-07
0	0.21	1400	600	0.552	0.529214	0.0960928	1.51104e-07
0	0.22	1400	600	0.548	0.527147	0.0960351	5.68146e-08
0	0.23	1400	600	0.559	0.538655	0.120044	6.28997e-09
0	0.24	1400	600	0.5615	0.542361	0.130281	2.33328e-13
0	0.25	1400	600	0.552	0.525813	0.0831267	9.96937e-07
0	0.26	1400	600	0.5515	0.524208	0.078148	1.211e-06
0	0.27	1400	600	0.5565	0.532068	0.0985765	1.34429e-08
0	0.28	1400	600	0.562	0.538425	0.112753	1.81728e-12
0	0.29	1400	600	0.548	0.527147	0.0960351	2.20545e-09
0	0.3	1400	600	0.575	0.549933	0.132584	1.29994e-14
0	0.31	1400	600	0.551	0.527944	0.0930429	1.13523e-08
0	0.32	1400	600	0.564	0.538971	0.111097	2.1982e-07
0	0.33	1400	600	0.5335	0.510112	0.0569939	4.437e-07
0	0.34	1400	600	0.594	0.567848	0.165675	3.07485e-18
0	0.35	1400	600	0.553	0.530481	0.0991425	5.47445e-11
0	0.36	1400	600	0.575	0.55359	0.147185	5.14995e-16
0	0.37	1400	600	0.5675	0.541646	0.114888	4.96147e-11
0	0.38	1400	600	0.582	0.561144	0.163333	2.40855e-14
0	0.39	1400	600	0.5725	0.54895	0.133548	4.28384e-11
0	0.4	1400	600	0.591	0.567093	0.168441	2.92695e-15
0	0.41	1400	600	0.589	0.564759	0.163214	2.72714e-19
0	0.42	1400	600	0.5625	0.537042	0.106526	6.15504e-11
0	0.43	1400	600	0.586	0.560472	0.152393	2.33517e-21
0	0.44	1400	600	0.575	0.551479	0.138583	6.79437e-17
0	0.45	1400	600	0.585	0.558036	0.145103	5.37397e-21
0	0.46	1400	600	0.573	0.547815	0.128208	1.79247e-17
0	0.47	1400	600	0.5955	0.567721	0.162633	2.50633e-25
0	0.48	1400	600	0.581	0.55539	0.142298	2.78441e-21
0	0.49	1400	600	0.597	0.573655	0.182416	1.00903e-23
0	0.5	1400	600	0.5985	0.574068	0.181032	2.8701e-21
0	0.51	1400	600	0.6145	0.591456	0.21774	2.72786e-31
0	0.52	1400	600	0.628	0.600131	0.225308	1.27179e-30
0	0.53	1400	600	0.6115	0.583681	0.193579	4.21335e-25
0	0.54	1400	600	0.6085	0.583391	0.197872	3.99413e-28
0	0.55	1400	600	0.6065	0.582767	0.199388	1.05116e-27
0	0.56	1400	600	0.6105	0.583525	0.194719	7.89682e-29
0	0.57	1400	600	0.603	0.579162	0.192151	2.07168e-30
0	0.58	1400	600	0.617	0.590586	0.209405	1.63362e-25
0	0.59	1400	600	0.6175	0.592968	0.217593	3.93131e-28
0	0.6	1400	600	0.616	0.591902	0.216401	1.01128e-31
0	0.61	1400	600	0.6095	0.581769	0.190019	2.90883e-30
0	0.62	1400	600	0.6075	0.585476	0.20835	3.68447e-28
0	0.63	1400	600	0.612	0.588702	0.211848	7.9526e-33
0	0.64	1400	600	0.6155	0.587738	0.201538	7.07583e-36
0	0.65	1400	600	0.6335	0.60979	0.251824	7.47607e-40
0	0.66	1400	600	0.6215	0.600067	0.238112	3.20094e-37
0	0.67	1400	600	0.621	0.595082	0.219015	1.11658e-36
0	0.68	1400	600	0.6235	0.598507	0.227409	3.06674e-37
0	0.69	1400	600	0.621	0.599045	0.23491	3.29026e-44
0	0.7	1400	600	0.6275	0.601047	0.229561	5.14877e-43
0	0.71	1400	600	0.638	0.612186	0.252217	1.38113e-50
0	0.72	1400	600	0.66	0.635754	0.300551	5.17531e-58
0	0.73	1400	600	0.6275	0.603609	0.239506	1.15729e-48
0	0.74	1400	600	0.6365	0.610471	0.248511	1.61389e-46
0	0.75	1400	600	0.6525	0.625284	0.274785	1.23362e-57
0	0.76	1400	600	0.6425	0.61836	0.26743	2.90827e-48
0	0.77	1400	600	0.632	0.611256	0.261492	6.96166e-48
0	0.78	1400	600	0.6575	0.627567	0.274666	3.18387e-54
0	0.79	1400	600	0.6455	0.620534	0.269919	3.24028e-51
0	0.8	1400	600	0.664	0.638416	0.302918	2.77463e-68
0	0.81	1400	600	0.667	0.63997	0.30317	3.47901e-62
0	0.82	1400	600	0.661	0.635187	0.296314	7.75196e-61
0	0.83	1400	600	0.67	0.643635	0.311369	2.2881e-67
0	0.84	1400	600	0.682	0.656995	0.339398	3.19043e-64
0	0.85	1400	600	0.6605	0.639841	0.316751	3.17472e-72
0	0.86	1400	600	0.6605	0.632834	0.28843	2.14412e-55
0	0.87	1400	600	0.661	0.636826	0.302748	4.81215e-66
0	0.88	1400	600	0.672	0.646002	0.316569	4.44924e-66
0	0.89	1400	600	0.6865	0.662143	0.350489	2.82086e-75
0	0.9	1400	600	0.67	0.647812	0.328166	1.15759e-71
0	0.91	1400	600	0.669	0.643592	0.31313	3.46014e-68
0	0.92	1400	600	0.662	0.63869	0.30818	1.31922e-68
0	0.93	1400	600	0.6925	0.67156	0.376324	3.42435e-94
0	0.94	1400	600	0.677	0.651194	0.326805	5.63249e-71
0	0.95	1400	600	0.68	0.652778	0.327178	4.5409e-76
0	0.96	1400	600	0.684	0.658147	0.339901	1.84009e-80
0	0.97	1400	600	0.688	0.660206	0.340253	1.40916e-68
0	0.98	1400	600	0.666	0.637366	0.295442	1.67367e-66
0	0.99	1400	600	0.6795	0.653995	0.33271	1.39992e-79
0	0.2	1420	580	0.5595	0.534556	0.111329	9.78851e-09
0	0.21	1420	580	0.542	0.514744	0.0676672	2.48837e-05
0	0.22	1420	580	0.558	0.532627	0.106644	4.87306e-08
0	0.23	1420	580	0.5415	0.517619	0.0799127	1.20889e-06
0	0.24	1420	580	0.539	0.517091	0.0831728	2.18724e-08
0	0.25	1420	580	0.5415	0.518068	0.0817569	3.19446e-08
0	0.26	1420	580	0.571	0.543842	0.125289	3.48802e-10
0	0.27	1420	580	0.5605	0.534694	0.10987	3.46258e-09
0	0.28	1420	580	0.5335	0.511001	0.0696649	9.76034e-08
0	0.29	1420	580	0.5655	0.53906	0.117248	2.12189e-13
0	0.3	1420	580	0.572	0.545608	0.130231	4.73494e-09
0	0.31	1420	580	0.5535	0.530244	0.106367	1.01691e-07
0	0.32	1420	580	0.576	0.551216	0.14453	4.15563e-12
0	0.33	1420	580	0.575	0.548329	0.135035	3.47965e-12
0	0.34	1420	580	0.576	0.543715	0.116388	6.80177e-11
0	0.35	1420	580	0.5615	0.537787	0.120327	1.96438e-12
0	0.36	1420	580	0.572	0.546756	0.13479	2.77663e-11
0	0.37	1420	580	0.5725	0.546486	0.132701	1.35252e-14
0	0.38	1420	580	0.5675	0.543454	0.130807	1.11418e-12
0	0.39	1420	580	0.552	0.526747	0.095244	4.4588e-13
0	0.4	1420	580	0.611	0.577908	0.181619	3.94615e-21
0	0.41	1420	580	0.5715	0.543779	0.124119	5.70435e-12
0	0.42	1420	580	0.581	0.555163	0.150103	1.35328e-18
0	0.43	1420	580	0.5835	0.550619	0.128966	2.11433e-12
0	0.44	1420	580	0.601	0.571833	0.176298	1.42029e-24
0	0.45	1420	580	0.5765	0.551856	0.146089	1.99846e-18
0	0.46	1420	580	0.604	0.580222	0.203598	1.91455e-23
0	0.47	1420	580	0.5805	0.555199	0.151272	2.94065e-22
0	0.48	1420	580	0.576	0.552318	0.149096	6.31848e-19
0	0.49	1420	580	0.603	0.577868	0.195975	4.67702e-33
0	0.5	1420	580	0.597	0.5685	0.171023	4.01839e-24
0	0.51	1420	580	0.618	0.590305	0.214845	5.90274e-28
0	0.52	1420	580	0.6025	0.576113	0.189922	1.39892e-21
0	0.53	1420	580	0.61	0.580063	0.190903	2.86734e-30
0	0.54	1420	580	0.585	0.558957	0.157121	1.61437e-20
0	0.55	1420	580	0.6105	0.578759	0.185368	2.20444e-26
0	0.56	1420	580	0.621	0.596375	0.233052	2.20401e-32
0	0.57	1420	580	0.623	0.594061	0.219741	4.16511e-30
0	0.58	1420	580	0.6225	0.594791	0.223486	2.07715e-34
0	0.59	1420	580	0.611	0.582329	0.197562	1.23673e-29
0	0.6	1420	580	0.6205	0.591953	0.216402	7.74274e-34
0	0.61	1420	580	0.611	0.58349	0.202013	6.53982e-27
0	0.62	1420	580	0.637	0.608456	0.248178	4.02423e-40
0	0.63	1420	580	0.624	0.59957	0.239681	3.5108e-43
0	0.64	1420	580	0.65	0.619528	0.26585	1.15745e-44
0	0.65	1420	580	0.6295	0.603841	0.245176	6.08526e-40
0	0.66	1420	580	0.634	0.609181	0.257343	2.55073e-37
0	0.67	1420	580	0.628	0.598982	0.229076	8.58524e-35
0	0.68	1420	580	0.6275	0.599933	0.233682	2.39552e-35
0	0.69	1420	580	0.64	0.608658	0.243573	2.33468e-49
0	0.7	1420	580	0.663	0.636501	0.305894	1.41958e-48
0	0.71	1420	580	0.652	0.622396	0.272873	2.73973e-50
0	0.72	1420	580	0.6235	0.596763	0.22924	1.36515e-41
0	0.73	1420	580	0.649	0.618441	0.263622	2.81707e-51
0	0.74	1420	580	0.6555	0.626758	0.282802	2.65668e-55
0	0.75	1420	580	0.635	0.607655	0.248987	1.33517e-38
0	0.76	1420	580	0.6465	0.619255	0.271436	9.14984e-59
0	0.77	1420	580	0.6455	0.618616	0.270957	3.94006e-50
0	0.78	1420	580	0.652	0.625071	0.283205	1.95265e-59
0	0.79	1420	580	0.6615	0.634132	0.299564	5.68118e-55
0	0.8	1420	580	0.6635	0.632485	0.289588	1.33045e-57
0	0.81	1420	580	0.685	0.653846	0.329786	1.06258e-58
0	0.82	1420	580	0.6515	0.622651	0.274764	1.64148e-48
0	0.83	1420	580	0.648	0.614447	0.251142	2.33734e-49
0	0.84	1420	580	0.6765	0.64801	0.323626	2.59884e-68
0	0.85	1420	580	0.661	0.631937	0.292054	4.86227e-60
0	0.86	1420	580	0.6665	0.639961	0.31238	1.64982e-58
0	0.87	1420	580	0.659	0.630216	0.289306	1.67175e-60
0	0.88	1420	580	0.662	0.63189	0.29004	5.74202e-61
0	0.89	1420	580	0.671	0.64695	0.331372	9.36581e-76
0	0.9	1420	580	0.6745	0.643358	0.30999	5.94744e-62
0	0.91	1420	580	0.6775	0.650803	0.332577	1.64576e-71
0	0.92	1420	580	0.656	0.628297	0.287774	3.3414e-61
0	0.93	1420	580	0.679	0.645357	0.30978	8.45537e-70
0	0.94	1420	580	0.6835	0.657094	0.345078	1.5939e-71
0	0.95	1420	580	0.7065	0.676938	0.375956	2.18327e-98
0	0.96	1420	580	0.6915	0.663066	0.35211	7.00495e-86
0	0.97	1420	580	0.7005	0.670113	0.361699	7.01791e-85
0	0.98	1420	580	0.693	0.66308	0.349334	1.13686e-82
0	0.99	1420	580	0.6995	0.671803	0.369974	3.46785e-95
0	0.2	1440	560	0.5485	0.522227	0.0938482	6.23369e-06
0	0.21	1440	560	0.552	0.524859	0.0972643	9.81076e-07
0	0.22	1440	560	0.55	0.52322	0.0947544	6.07098e-07
0	0.23	1440	560	0.5445	0.517513	0.0829853	1.80235e-06
0	0.24	1440	560	0.5335	0.499539	0.0350373	0.0737051
0	0.25	1440	560	0.561	0.529954	0.0998732	1.6939e-07
0	0.26	1440	560	0.5705	0.541252	0.125433	9.1178e-11
0	0.27	1440	560	0.54	0.516379	0.0881073	3.1903e-07
0	0.28	1440	560	0.57	0.542779	0.132536	2.62994e-10
0	0.29	1440	560	0.556	0.521918	0.0790137	8.72661e-06
0	0.3	1440	560	0.545	0.51719	0.0806884	7.66985e-08
0	0.31	1440	560	0.5545	0.525679	0.0955466	4.44863e-07
0	0.32	1440	560	0.577	0.547581	0.137531	3.24934e-13
0	0.33	1440	560	0.5495	0.524683	0.10193	2.18198e-08
0	0.34	1440	560	0.579	0.552811	0.154538	9.54878e-15
0	0.35	1440	560	0.577	0.550455	0.149111	7.08767e-13
0	0.36	1440	560	0.5635	0.527648	0.0875793	2.22459e-10
0	0.37	1440	560	0.585	0.55662	0.157314	3.30513e-21
0	0.38	1440	560	0.563	0.535815	0.118868	1.54865e-11
0	0.39	1440	560	0.5695	0.537901	0.114516	3.97052e-11
0	0.4	1440	560	0.591	0.564196	0.17551	7.61359e-21
0	0.41	1440	560	0.578	0.551749	0.152308	3.59602e-15
0	0.42	1440	560	0.577	0.546078	0.131758	2.3021e-12
0	0.43	1440	560	0.595	0.563408	0.164355	9.52451e-24
0	0.44	1440	560	0.584	0.553339	0.146442	2.37486e-16
0	0.45	1440	560	0.591	0.558839	0.154449	3.2885e-15
0	0.46	1440	560	0.597	0.567782	0.177406	5.22318e-22
0	0.47	1440	560	0.5795	0.552764	0.153236	3.49424e-20
0	0.48	1440	560	0.5815	0.552272	0.147098	5.44502e-17
0	0.49	1440	560	0.5965	0.565652	0.170092	1.69242e-21
0	0.5	1440	560	0.5855	0.557273	0.158911	2.73853e-18
0	0.51	1440	560	0.5855	0.553296	0.143573	3.41802e-19
0	0.52	1440	560	0.6105	0.583976	0.214708	1.83452e-30
0	0.53	1440	560	0.5965	0.565402	0.16914	9.65044e-26
0	0.54	1440	560	0.6195	0.5839	0.197185	2.21081e-23
0	0.55	1440	560	0.6195	0.592479	0.230047	8.41831e-32
0	0.56	1440	560	0.6	0.569296	0.177445	1.37851e-21
0	0.57	1440	560	0.6075	0.578453	0.198492	2.76271e-35
0	0.58	1440	560	0.5875	0.555194	0.147093	5.86233e-17
0	0.59	1440	560	0.6195	0.589938	0.219656	4.08954e-32
0	0.6	1440	560	0.629	0.598886	0.235767	1.90849e-36
0	0.61	1440	560	0.6255	0.594255	0.224654	5.74548e-41
0	0.62	1440	560	0.6275	0.598092	0.235682	4.75017e-39
0	0.63	1440	560	0.6335	0.605931	0.254731	3.70807e-42
0	0.64	1440	560	0.634	0.606356	0.25538	1.39618e-50
0	0.65	1440	560	0.6235	0.591347	0.217366	1.59979e-34
0	0.66	1440	560	0.624	0.591265	0.216155	9.86596e-36
0	0.67	1440	560	0.6365	0.60198	0.233611	1.91978e-41
0	0.68	1440	560	0.6435	0.612819	0.261317	7.81038e-52
0	0.69	1440	560	0.625	0.596446	0.234313	5.82755e-43
0	0.7	1440	560	0.6495	0.618868	0.272946	8.20754e-49
0	0.71	1440	560	0.6255	0.594982	0.227458	3.84941e-41
0	0.72	1440	560	0.653	0.620656	0.273047	1.28247e-40
0	0.73	1440	560	0.622	0.592039	0.2229	3.08297e-39
0	0.74	1440	560	0.656	0.625122	0.284347	2.27953e-58
0	0.75	1440	560	0.6315	0.603099	0.247445	4.02702e-47
0	0.76	1440	560	0.6575	0.628024	0.292736	1.56669e-57
0	0.77	1440	560	0.6545	0.619446	0.266008	9.62309e-45
0	0.78	1440	560	0.659	0.6324	0.307584	5.74638e-52
0	0.79	1440	560	0.643	0.610955	0.25513	1.42442e-43
0	0.8	1440	560	0.656	0.62465	0.282526	1.32048e-51
0	0.81	1440	560	0.6605	0.626305	0.280459	5.04605e-58
0	0.82	1440	560	0.651	0.616987	0.263088	5.16656e-46
0	0.83	1440	560	0.666	0.633926	0.298705	1.20793e-61
0	0.84	1440	560	0.6515	0.621507	0.279271	1.62256e-59
0	0.85	1440	560	0.658	0.622413	0.270768	1.66391e-62
0	0.86	1440	560	0.65	0.61762	0.267207	1.36575e-55
0	0.87	1440	560	0.675	0.640447	0.306567	3.44055e-72
0	0.88	1440	560	0.6505	0.6178	0.266965	5.66901e-62
0	0.89	1440	560	0.6725	0.643878	0.324589	5.97232e-66
0	0.9	1440	560	0.6675	0.636391	0.305231	6.71835e-63
0	0.91	1440	560	0.679	0.648402	0.328889	2.19649e-76
0	0.92	1440	560	0.6935	0.659379	0.342839	1.38627e-76
0	0.93	1440	560	0.6775	0.644542	0.317078	2.27707e-68
0	0.94	1440	560	0.675	0.643559	0.318094	1.54759e-72
0	0.95	1440	560	0.6755	0.643758	0.317885	6.76218e-72
0	0.96	1440	560	0.6705	0.637312	0.303041	4.79229e-74
0	0.97	1440	560	0.68	0.648352	0.326704	4.30075e-75
0	0.98	1440	560	0.6785	0.645644	0.319338	1.50845e-68
0	0.99	1440	560	0.6855	0.652892	0.333402	2.94771e-74
0	0.2	1460	540	0.5365	0.50754	0.0692847	0.000215619
0	0.21	1460	540	0.533	0.500248	0.0474559	0.0033264
0	0.22	1460	540	0.523	0.494613	0.044558	0.00183719
0	0.23	1460	540	0.538	0.511237	0.0814515	5.76511e-05
0	0.24	1460	540	0.542	0.510414	0.0698166	7.78764e-06
0	0.25	1460	540	0.5485	0.518784	0.0901375	1.13313e-07
0	0.26	1460	540	0.5325	0.506508	0.073723	2.16482e-07
0	0.27	1460	540	0.5505	0.51963	0.089499	5.01752e-06
0	0.28	1460	540	0.5465	0.516908	0.0866601	7.71079e-06
0	0.29	1460	540	0.5415	0.51506	0.0898527	3.02078e-08
0	0.3	1460	540	0.556	0.525636	0.102415	2.21563e-08
0	0.31	1460	540	0.561	0.531231	0.114716	1.87331e-12
0	0.32	1460	540	0.5745	0.544534	0.140548	1.76593e-16
0	0.33	1460	540	0.553	0.524703	0.104916	8.05617e-10
0	0.34	1460	540	0.5585	0.524473	0.0931763	2.69489e-10
0	0.35	1460	540	0.57	0.535372	0.113539	1.14474e-13
0	0.36	1460	540	0.565	0.53794	0.134015	1.06043e-10
0	0.37	1460	540	0.565	0.536247	0.126815	1.11989e-11
0	0.38	1460	540	0.581	0.542236	0.120143	2.14247e-15
0	0.39	1460	540	0.57	0.537258	0.120685	3.73517e-11
0	0.4	1460	540	0.589	0.558209	0.165624	3.07919e-22
0	0.41	1460	540	0.593	0.559703	0.163516	5.43456e-20
0	0.42	1460	540	0.588	0.554821	0.154234	2.51018e-17
0	0.43	1460	540	0.591	0.556743	0.15596	2.96545e-20
0	0.44	1460	540	0.5975	0.566728	0.182282	3.80199e-20
0	0.45	1460	540	0.5875	0.558932	0.171911	9.95786e-22
0	0.46	1460	540	0.5815	0.547127	0.137	1.29311e-14
0	0.47	1460	540	0.586	0.555736	0.161903	5.67167e-18
0	0.48	1460	540	0.6115	0.577023	0.194848	5.0466e-24
0	0.49	1460	540	0.6125	0.579663	0.203111	1.85782e-25
0	0.5	1460	540	0.585	0.55662	0.167806	8.93786e-23
0	0.51	1460	540	0.597	0.561914	0.1645	2.11148e-20
0	0.52	1460	540	0.588	0.558863	0.17049	5.89011e-22
0	0.53	1460	540	0.6185	0.591856	0.240808	1.9229e-36
0	0.54	1460	540	0.6005	0.567169	0.177961	1.10278e-22
0	0.55	1460	540	0.6195	0.585475	0.211985	6.28282e-29
0	0.56	1460	540	0.613	0.580333	0.204743	4.90631e-28
0	0.57	1460	540	0.6095	0.574314	0.188316	3.64778e-21
0	0.58	1460	540	0.599	0.563005	0.16501	2.08844e-22
0	0.59	1460	540	0.6015	0.572009	0.195363	1.05229e-27
0	0.6	1460	540	0.648	0.616881	0.278064	1.07946e-45
0	0.61	1460	540	0.6345	0.598484	0.233208	3.33783e-34
0	0.62	1460	540	0.6385	0.607628	0.260975	8.17938e-41
0	0.63	1460	540	0.6205	0.587839	0.219226	7.22987e-37
0	0.64	1460	540	0.6205	0.58859	0.222217	5.29056e-40
0	0.65	1460	540	0.609	0.577761	0.202717	5.99125e-38
0	0.66	1460	540	0.64	0.605429	0.24914	6.54432e-42
0	0.67	1460	540	0.633	0.598017	0.234216	4.83051e-38
0	0.68	1460	540	0.624	0.592261	0.22964	3.27855e-37
0	0.69	1460	540	0.6525	0.621189	0.285819	2.1533e-49
0	0.7	1460	540	0.6525	0.616987	0.269314	4.56738e-42
0	0.71	1460	540	0.628	0.594861	0.231749	1.76844e-40
0	0.72	1460	540	0.6455	0.613315	0.268966	1.4022e-43
0	0.73	1460	540	0.646	0.613739	0.269611	3.98925e-49
0	0.74	1460	540	0.652	0.613936	0.25902	2.42182e-43
0	0.75	1460	540	0.627	0.596002	0.23842	5.40959e-48
0	0.76	1460	540	0.6485	0.616346	0.274793	1.09243e-48
0	0.77	1460	540	0.648	0.613695	0.265373	3.04889e-52
0	0.78	1460	540	0.648	0.61519	0.271217	3.13975e-44
0	0.79	1460	540	0.6295	0.594576	0.227743	3.13974e-53
0	0.8	1460	540	0.6875	0.648394	0.322072	9.32422e-69
0	0.81	1460	540	0.652	0.615527	0.264797	9.66871e-47
0	0.82	1460	540	0.6625	0.628258	0.293052	2.84145e-58
0	0.83	1460	540	0.659	0.620098	0.269287	4.33887e-49
0	0.84	1460	540	0.68	0.645735	0.32582	5.65819e-68
0	0.85	1460	540	0.642	0.60888	0.258577	7.58696e-57
0	0.86	1460	540	0.6745	0.643126	0.327057	5.16146e-64
0	0.87	1460	540	0.658	0.625882	0.292947	1.49117e-63
0	0.88	1460	540	0.6535	0.621564	0.285162	9.11234e-58
0	0.89	1460	540	0.681	0.648986	0.336602	1.38228e-81
0	0.9	1460	540	0.6655	0.629555	0.292246	5.10052e-66
0	0.91	1460	540	0.68	0.644998	0.322998	2.13213e-72
0	0.92	1460	540	0.6735	0.639648	0.315249	1.10451e-63
0	0.93	1460	540	0.6885	0.653333	0.338231	2.74342e-76
0	0.94	1460	540	0.6575	0.62375	0.285523	3.29819e-59
0	0.95	1460	540	0.694	0.654532	0.332934	7.35975e-74
0	0.96	1460	540	0.6845	0.651788	0.340321	1.12098e-74
0	0.97	1460	540	0.694	0.659815	0.352206	3.34224e-81
0	0.98	1460	540	0.695	0.661165	0.355419	2.52782e-82
0	0.99	1460	540	0.6895	0.651683	0.330353	8.34589e-78
0	0.2	1480	520	0.543	0.507351	0.0664085	0.000137067
0	0.21	1480	520	0.528	0.495722	0.0496253	0.0254857
0	0.22	1480	520	0.5605	0.525247	0.10258	1.13497e-06
0	0.23	1480	520	0.546	0.517008	0.0994044	1.02446e-09
0	0.24	1480	520	0.5645	0.531205	0.118214	1.49939e-08
0	0.25	1480	520	0.56	0.526767	0.109568	5.67615e-10
0	0.26	1480	520	0.554	0.522721	0.105655	7.99828e-06
0	0.27	1480	520	0.5535	0.520185	0.0963598	4.42683e-06
0	0.28	1480	520	0.5515	0.517763	0.0907084	4.30216e-05
0	0.29	1480	520	0.5685	0.53278	0.116535	4.14205e-10
0	0.3	1480	520	0.575	0.538282	0.125468	1.53327e-11
0	0.31	1480	520	0.5725	0.536833	0.1246	1.82014e-12
0	0.32	1480	520	0.5435	0.51054	0.0778918	2.05892e-06
0	0.33	1480	520	0.5805	0.540957	0.1257	6.66374e-12
0	0.34	1480	520	0.5785	0.543059	0.137241	2.06776e-13
0	0.35	1480	520	0.562	0.526448	0.104383	1.48365e-06
0	0.36	1480	520	0.5685	0.536305	0.130595	1.58544e-15
0	0.37	1480	520	0.575	0.540503	0.134089	5.48584e-12
0	0.38	1480	520	0.569	0.53852	0.138784	2.73236e-17
0	0.39	1480	520	0.572	0.536152	0.122918	1.36694e-14
0	0.4	1480	520	0.58	0.541435	0.128312	6.06734e-13
0	0.41	1480	520	0.598	0.555565	0.149343	1.97115e-14
0	0.42	1480	520	0.574	0.536912	0.122103	3.3876e-11
0	0.43	1480	520	0.5725	0.533098	0.110589	2.63187e-12
0	0.44	1480	520	0.5955	0.560688	0.172904	2.9761e-22
0	0.45	1480	520	0.59	0.553197	0.154434	1.81707e-16
0	0.46	1480	520	0.592	0.557022	0.165433	2.78617e-17
0	0.47	1480	520	0.5805	0.543272	0.13429	2.07734e-16
0	0.48	1480	520	0.5865	0.550362	0.15017	6.21413e-19
0	0.49	1480	520	0.5915	0.561269	0.184167	2.32049e-22
0	0.5	1480	520	0.6125	0.572033	0.184299	1.66711e-20
0	0.51	1480	520	0.6085	0.575324	0.204774	6.96005e-25
0	0.52	1480	520	0.585	0.551048	0.155865	6.50874e-19
0	0.53	1480	520	0.611	0.56815	0.172942	3.219e-23
0	0.54	1480	520	0.6035	0.567229	0.182689	3.51961e-22
0	0.55	1480	520	0.636	0.600263	0.247216	1.22809e-41
0	0.56	1480	520	0.6175	0.581175	0.209485	4.73305e-35
0	0.57	1480	520	0.623	0.584333	0.211077	1.04267e-30
0	0.58	1480	520	0.618	0.58022	0.204839	1.86249e-30
0	0.59	1480	520	0.625	0.587366	0.218817	3.447e-35
0	0.6	1480	520	0.6185	0.582539	0.212833	3.60617e-35
0	0.61	1480	520	0.6165	0.579536	0.205082	2.12217e-32
0	0.62	1480	520	0.629	0.591222	0.225917	1.44341e-33
0	0.63	1480	520	0.623	0.584889	0.213174	1.78016e-35
0	0.64	1480	520	0.624	0.579288	0.191438	3.54761e-21
0	0.65	1480	520	0.637	0.598407	0.238076	1.31785e-36
0	0.66	1480	520	0.6435	0.603534	0.245308	2.82577e-44
0	0.67	1480	520	0.6175	0.583814	0.220054	1.47805e-35
0	0.68	1480	520	0.6415	0.605391	0.256208	1.95418e-41
0	0.69	1480	520	0.6325	0.590135	0.215774	2.93186e-34
0	0.7	1480	520	0.6275	0.591063	0.228226	2.64256e-36
0	0.71	1480	520	0.632	0.593154	0.227605	7.76405e-39
0	0.72	1480	520	0.6635	0.623896	0.284369	7.89096e-52
0	0.73	1480	520	0.6225	0.586383	0.219901	6.18497e-37
0	0.74	1480	520	0.66	0.626127	0.300259	1.46915e-51
0	0.75	1480	520	0.658	0.620592	0.28234	7.76325e-49
0	0.76	1480	520	0.643	0.597871	0.226173	2.88282e-43
0	0.77	1480	520	0.6625	0.627255	0.299343	1.72844e-60
0	0.78	1480	520	0.653	0.616893	0.277999	1.5233e-44
0	0.79	1480	520	0.638	0.598683	0.237271	6.94726e-45
0	0.8	1480	520	0.6715	0.635948	0.314978	1.30807e-59
0	0.81	1480	520	0.6585	0.621541	0.285024	1.11992e-52
0	0.82	1480	520	0.651	0.611462	0.26108	1.3599e-45
0	0.83	1480	520	0.665	0.625164	0.286324	1.87434e-64
0	0.84	1480	520	0.649	0.610336	0.260566	8.68413e-54
0	0.85	1480	520	0.652	0.61285	0.264411	1.34553e-50
0	0.86	1480	520	0.6655	0.627207	0.293039	1.74197e-62
0	0.87	1480	520	0.6515	0.616398	0.279186	6.61126e-61
0	0.88	1480	520	0.6685	0.631596	0.304012	1.95879e-60
0	0.89	1480	520	0.6665	0.625882	0.28627	1.20877e-62
0	0.9	1480	520	0.654	0.616687	0.275168	1.18685e-55
0	0.91	1480	520	0.6675	0.625891	0.284569	2.23766e-57
0	0.92	1480	520	0.685	0.650301	0.343578	3.45452e-77
0	0.93	1480	520	0.668	0.627427	0.289244	6.49762e-67
0	0.94	1480	520	0.693	0.649016	0.323779	1.06959e-63
0	0.95	1480	520	0.684	0.649679	0.343278	3.35182e-74
0	0.96	1480	520	0.6655	0.627472	0.294051	1.81089e-64
0	0.97	1480	520	0.6785	0.6404	0.318067	8.767e-80
0	0.98	1480	520	0.677	0.635894	0.30413	1.10814e-62
[truncated: 2,001 more rows]

## Sheet: B
Task	Model	Orientation	Training time (s)	Macro F1	MCC
Male vs. Female	LeNet CNN	Axial	12.75	0.719	0.468
	LeNet CNN	Coronal	11.27	0.682	0.387
	LeNet CNN	Sagittal	12.38	0.805	0.619
	ResNet50	Axial	87.14	0.727	0.458
	ResNet50	Coronal	71.42	0.738	0.478
	ResNet50	Sagittal	85.l1	0.763	0.529
	Xception	Axial	90.15	0.797	0.604
	Xception	Coronal	75.56	0.754	0.512
	Xception	Sagittal	89. 84	0.82	0.653

## Sheet: C
The performance results for all SNP can be donwloaded from Google Drive:
https://drive.google.com/file/d/1-AeSG125YNBPd6YkjGcwmscWxds9XD4O/view?usp=sharing
File Size: 118 MB
File MD5: 185b7eb2f6f6a573550a5882ee0c8d8f

## Sheet: D
Demographic characteristics of 1009 ADNI subjects in this study.
	AD	CN	MCI	SMC	All
N	170	252	521	66	1009
Age (mean ± std)	75.10 ± 7.69	74.53 ± 5.50	72.46 ± 7.40	71.51 ± 5.58	73.32 ± 7.01
Gender (F/M)	79/91	123/129	223/298	36/30	461/548

## Sheet: E Axial top 500
snp	f1	mcc	f1.p	mcc.p	f1.permute	mcc.permute	AA	Aa.aa	Chromosome	Position	Overlapped.Gene	Gene.Type	Annotation	Nearest.Upstream.Gene	Type.of.Nearest.Upstream.Gene	Distance.to.Nearest.Upstream.Gene	Nearest.Downstream.Gene	Type.of.Nearest.Downstream.Gene	Distance.to.Nearest.Downstream.Gene
rs12354675	0.618522	0.251816	2.6114e-16	2.37634e-40	0.359721	0.00404779	493	511	chr10	70287457				NPFFR1	protein_coding	3781	LRRC20	protein_coding	11513
rs998461	0.601188	0.220622	6.79436e-25	3.25594e-37	0.440527	0.00090051	752	255	chr5	158590475				AC091939.1	lincRNA	1929	EBF1	protein_coding	105441
rs1198414	0.668467	0.347988	3.80095e-14	2.30217e-36	0.425144	-0.0016002	758	250	chr14	82441380				RF00017	misc_RNA	11224	LINC02301	lincRNA	201240
rs6838213	0.660835	0.328318	3.36552e-12	9.72705e-35	0.442544	0.00643822	878	131	chr4	66422010				MIR1269A	miRNA	145082	RPS23P3	processed_pseudogene	9082
rs3812663	0.6243	0.264677	2.74587e-26	2.43103e-34	0.408514	0.00201063	645	364
rs7768422	0.657692	0.331656	1.12984e-29	1.56131e-33	0.450431	0.00376901	842	167	chr6	110475202	SLC22A16	protein_coding	non-coding intronic,intronic
rs16903930	0.625427	0.259161	1.16892e-41	3.01258e-33	0.386653	0.00987799	594	415	chr5	38308227	EGFLAM	protein_coding	intronic
rs2626192	0.625072	0.300627	3.17564e-29	3.28934e-33	0.439802	0.00508431	762	245
rs10269829	0.635889	0.298986	1.21541e-13	7.08594e-33	0.423201	-0.0021179	745	259	chr7	64218984	ZNF735	protein_coding	intronic
rs11845184	0.660773	0.335161	2.95321e-14	1.84453e-32	0.425874	0.00846612	748	259	chr14	81021514	AC007262.2	antisense	non-coding intronic
rs11845184	0.660773	0.335161	2.95321e-14	1.84453e-32	0.425874	0.00846612	748	259	chr14	81021514	TSHR	protein_coding	intronic,non-coding intronic
rs8081450	0.622191	0.271652	2.7088e-29	5.99475e-32	0.439388	0.00750059	747	261	chr17	70351026	AC011990.1	lincRNA	non-coding intronic
rs10776675	0.580262	0.191524	9.05664e-26	2.97412e-31	0.452772	0.00273255	864	144	chr10	133369590	ECHS1	protein_coding	intronic
rs215738	0.649319	0.306965	2.40072e-31	1.06333e-30	0.473326	0.0030594	909	98	chr7	32404823				PDE1C	protein_coding	105494	AC018637.1	lincRNA	23078
rs7578706	0.639492	0.319279	1.86336e-14	1.0693e-30	0.427249	0.00520016	748	256	chr2	215771796	LINC00607	lincRNA	non-coding intronic
rs11589250	0.617141	0.24071	2.33437e-22	4.19299e-30	0.413307	0.0131239	660	346	chr1	40203100	RLF	protein_coding	intronic
rs1199920	0.637103	0.290924	3.22019e-10	1.12583e-29	0.449845	0.0147787	884	123	chr12	82884091	TMTC2	protein_coding	non-coding intronic,intronic
rs6743945	0.657606	0.346564	6.38463e-34	1.45433e-29	0.341147	0.00025634	441	567	chr2	106623812				CD8B2	protein_coding	79515	EEF1A1P12	processed_pseudogene	73519
rs4669056	0.625746	0.259726	2.25916e-24	1.91936e-29	0.403699	0.0128503	617	391	chr2	6278425	AC017053.1	lincRNA	non-coding intronic
rs4504949	0.638617	0.297884	2.49774e-29	3.57856e-29	0.456594	0.00831698	858	150	chr1	147429946	LINC00624	antisense	non-coding intronic
rs6799444	0.639035	0.286321	5.05173e-32	3.62107e-29	0.449554	0.00375934	847	161	chr3	169271429	MECOM	protein_coding	intronic,non-coding intronic
rs9957584	0.619447	0.256819	1.40277e-34	3.9383e-29	0.434979	0	750	258	chr18	65534492				LINC01916	lincRNA	86980	AC090358.1	lincRNA	71598
rs11059688	0.596455	0.220183	1.75145e-12	1.01898e-28	0.400808	0.00653613	735	273	chr12	128429359	TMEM132C	protein_coding	intronic
rs10508035	0.625727	0.263763	2.46019e-32	1.48828e-28	0.395088	0.0007026	617	391	chr13	98138545				IPO5	protein_coding	114248	FARP1	protein_coding	4017
rs7150884	0.624025	0.274418	8.80751e-31	2.34572e-28	0.434642	-0.0015218	753	256	chr14	79217981	NRXN3	protein_coding	intronic
rs4680575	0.598898	0.219967	1.54509e-41	3.0403e-28	0.342863	0.00297874	468	541
rs2279366	0.623049	0.268399	2.16605e-26	3.38857e-28	0.408525	0.0143079	684	324	chr15	48249830	SLC12A1	protein_coding	intronic,non-coding intronic
rs16888518	0.589308	0.198355	2.17943e-24	3.91987e-28	0.469728	0.00618068	899	103	chr8	116552040				AC105177.1	lincRNA	148283	EIF3H	protein_coding	90090
rs6672980	0.610844	0.263824	1.05687e-20	6.57933e-28	0.434045	0.0109182	792	216	chr1	101622161				LINC01307	lincRNA	231858	LINC01709	lincRNA	17387
rs13180487	0.604337	0.241142	7.1237e-29	7.11247e-28	0.360344	0.0103667	522	484
rs7721068	0.608447	0.221625	4.77191e-29	1.0394e-27	0.415106	0.00168987	748	259	chr5	131179379	LYRM7	protein_coding	intronic
rs10514081	0.625509	0.25725	5.77706e-38	1.22642e-27	0.406809	0.00236825	659	350	chr18	73608728				LINC02582	processed_transcript	258850	AC079070.1	lincRNA	102601
rs17670098	0.611787	0.234144	3.4977e-27	2.02246e-27	0.380321	-0.0010467	575	418	chr16	7159246	RBFOX1	protein_coding	non-coding intronic,intronic
rs436484	0.658057	0.318636	1.14248e-31	2.04528e-27	0.408183	0.00451379	655	353	chr22	22026929	PRAMENP	transcribed_unprocessed_pseudogene	non-coding intronic
rs12032209	0.639326	0.297092	3.68136e-25	2.32491e-27	0.461195	0.01537	863	140	chr1	9836943				AL357140.3	TEC	8672	CTNNBIP1	protein_coding	11333
rs7198076	0.614479	0.233082	3.77232e-21	2.56957e-27	0.390022	0.0104327	577	432	chr16	78950853	WWOX	protein_coding	intronic
rs7690457	0.613044	0.240572	9.34859e-26	3.39659e-27	0.428099	0.0128756	709	300	chr4	17803756	DCAF16	protein_coding	coding nonsyn,3downstream
rs17077115	0.590142	0.195758	3.15933e-19	4.0214e-27	0.384157	0.00989143	595	413	chr13	32135776	FRY	protein_coding	intronic
rs1625029	0.619222	0.246982	5.63033e-16	4.89925e-27	0.409265	0.0113397	669	339	chr1	110546783	KCNA2	protein_coding	non-coding intronic
rs1560900	0.571323	0.172547	1.80807e-16	4.91528e-27	0.392398	0.00349512	336	672	chr18	47340478	MIR4527HG	lincRNA	non-coding intronic
rs9450180	0.624242	0.272021	4.73932e-25	5.42247e-27	0.370764	0.00888011	525	443	chr6	61492394				AL356131.1	processed_pseudogene	251083	MTRNR2L9	processed_pseudogene	81934
rs16836088	0.625336	0.269592	5.33109e-24	6.53791e-27	0.418086	0.00476155	759	245	chr2	154128053	GALNT13	protein_coding	intronic
rs3767392	0.595886	0.223576	8.85444e-27	7.69441e-27	0.427168	0.00781444	248	755
rs4646637	0.612107	0.228342	2.28627e-31	9.03625e-27	0.408566	0.00474227	658	350	chr15	57958797	ALDH1A2	protein_coding	non-coding intronic,intronic
rs17847036	0.635127	0.301165	3.24209e-22	1.01981e-26	0.448514	0.0166002	764	245	chr10	94941917	CYP2C9	protein_coding	non-coding,5upstream,coding syn
rs6685511	0.593048	0.216122	5.8485e-23	2.84072e-26	0.426296	0.0137802	745	263
rs6062177	0.626726	0.26039	3.85743e-14	3.0987e-26	0.414382	0.0169648	649	360	chr20	62267877	OSBPL2	protein_coding	intronic
rs12279152	0.606642	0.240427	5.63422e-25	4.82162e-26	0.43445	0.00656465	713	270	chr11	134486381	AP004608.1	processed_transcript	non-coding intronic,non-coding
rs10734291	0.636839	0.285264	1.53266e-25	5.36354e-26	0.435502	-0.0015507	801	205	chr11	20413562	PRMT3	protein_coding	intronic,non-coding intronic
rs7143124	0.628528	0.260362	2.32972e-29	5.42545e-26	0.410814	-0.0034639	672	336	chr14	64683311				AL049869.1	processed_pseudogene	81667	PLEKHG3	protein_coding	20791
rs11794652	0.605495	0.220299	5.59389e-33	7.58909e-26	0.357197	0.00739416	524	484	chr9	130621015	FUBP3	protein_coding	intronic,non-coding intronic
rs6433874	0.634867	0.288702	3.10547e-31	7.70447e-26	0.452848	0.00057641	861	146
rs964955	0.624409	0.254153	2.26966e-45	1.01007e-25	0.375829	7.67e-05	557	447	chr14	63513787	PPP2R5E	protein_coding	intronic,non-coding intronic
rs1407794	0.632878	0.30575	6.41472e-25	1.09014e-25	0.370985	0.017018	541	468	chr6	5827267	FARS2	protein_coding	3utr
rs7311906	0.581522	0.250326	1.39726e-19	1.20443e-25	0.369087	0.00573679	580	429
rs6681321	0.608582	0.224087	6.34813e-35	1.26145e-25	0.438547	0.00333181	797	209	chr1	233587892				RNU4-77P	snRNA	139111	KCNK1	protein_coding	26112
rs9503159	0.557722	0.21528	4.26337e-17	1.45575e-25	0.413358	0.00774306	300	707
rs928624	0.596557	0.200083	7.92901e-34	1.63138e-25	0.335812	0.00476415	519	490	chr20	16604669				RPLP0P1	processed_pseudogene	17976	RF00019	misc_RNA	65972
rs1034246	0.57816	0.21174	6.48371e-18	1.77354e-25	0.363485	-0.0014184	570	429
rs3810022	0.624483	0.255209	2.82682e-29	1.78559e-25	0.406574	0.0035198	657	352	chr18	35281398	ZSCAN30	protein_coding	intronic
rs3810022	0.624483	0.255209	2.82682e-29	1.78559e-25	0.406574	0.0035198	657	352	chr18	35281398	AC011815.1	lincRNA	non-coding
rs7304809	0.657591	0.33488	1.03515e-23	2.33194e-25	0.4806	0.0201851	912	96	chr12	115806588				AC009387.1	lincRNA	6652	LINC02463	lincRNA	3771
rs10841714	0.627144	0.275559	2.45102e-24	2.36553e-25	0.456175	0.0183756	848	160	chr12	20945368	AC011604.2	protein_coding	intronic
rs9410806	0.609893	0.238538	4.754e-29	2.46269e-25	0.372264	0	548	459	chr9	79417999				CHCHD2P9	processed_pseudogene	26240	LNCARSR	lincRNA	87805
rs16929103	0.607985	0.246967	3.88617e-12	3.09834e-25	0.424027	-0.0010219	754	254	chr10	71588230	CDH23	protein_coding	intronic,non-coding intronic
rs7718527	0.603667	0.228367	1.31654e-18	4.22703e-25	0.456182	0.00400959	872	136
rs9461725	0.631693	0.297103	6.48738e-30	4.63555e-25	0.436617	0	757	252	chr6	31777309				VWA7	protein_coding	15	VARS	protein_coding	209
rs7760803	0.629424	0.288756	5.37715e-33	5.31928e-25	0.410874	0	672	337	chr6	114762318				AL138830.1	lincRNA	226443	RNU6-475P	snRNA	104555
rs7765991	0.597812	0.205835	4.39363e-10	7.73638e-25	0.437169	0.00556284	838	170	chr6	138389387				SMIM28	protein_coding	6312	AL031003.1	processed_pseudogene	3986
rs2189721	0.623504	0.253992	9.83411e-46	1.0374e-24	0.34858	0	506	494	chr7	14996034				GTF3AP5	processed_pseudogene	9960	AC006458.1	lincRNA	70173
rs17354739	0.597977	0.241918	4.46334e-18	1.63417e-24	0.468071	0.0167593	890	118	chr5	9921262				LINC02112	lincRNA	17436	AC091905.2	TEC	136240
rs7662582	0.627043	0.261689	4.33305e-28	1.75718e-24	0.392421	-0.0011033	617	380	chr4	90848231	CCSER1	protein_coding	intronic,non-coding intronic
rs7759837	0.626335	0.273662	4.20655e-42	1.88555e-24	0.436084	8.38e-05	752	257	chr6	102919135				AL357139.1	processed_pseudogene	465343	Z98755.1	processed_pseudogene	83379
rs10179725	0.61685	0.259735	2.05123e-25	1.89192e-24	0.396423	0.00048058	681	326
rs1072544	0.615829	0.261775	3.42868e-12	2.05082e-24	0.42447	0.00143039	755	253	chr7	67587488				STAG3L4	transcribed_unprocessed_pseudogene	224538	MTATP6P21	unprocessed_pseudogene	40343
rs11232270	0.624921	0.260648	2.21813e-32	2.06849e-24	0.435381	0.001153	749	260	chr11	80663349				ARL6IP1P3	processed_pseudogene	9361	AP002759.1	lincRNA	87851
rs7104446	0.643677	0.30563	2.52322e-31	3.0533e-24	0.433343	0	740	265	chr11	95274775				AP000787.1	antisense	40671	AP001790.1	lincRNA	207631
rs10106386	0.582948	0.207547	4.19996e-19	3.81016e-24	0.420204	0.00652685	269	736
rs995160	0.602856	0.229865	2.56597e-30	3.89652e-24	0.406505	-0.0009527	249	713	chr18	66063559				AC023394.1	lincRNA	142617	PRPF19P1	processed_pseudogene	5191
rs2733917	0.622934	0.298534	2.62481e-12	4.34994e-24	0.424925	-0.0012535	762	245	chr7	100888537	SRRT	protein_coding	non-coding,coding syn,coding *nonsyn:stop-gain,3downstream
rs9501605	0.657376	0.334419	3.82865e-29	5.53265e-24	0.438116	0	757	247	chr6	32192747	GPSM3	protein_coding	intronic,5utr
rs16966738	0.619767	0.252329	6.03343e-27	9.35771e-24	0.405525	0.00649303	637	371
rs9632389	0.603956	0.267139	2.08612e-19	9.36174e-24	0.402579	0.00190345	698	309	chr5	55908359	IL31RA	protein_coding	coding syn
rs4280292	0.58957	0.219741	5.30021e-16	1.29317e-23	0.405825	0.00124539	272	736	chr17	13800957	COX10-AS1	processed_transcript	non-coding intronic
rs9347543	0.552296	0.204665	9.9235e-15	1.64331e-23	0.393271	0.0153011	586	422
rs11115650	0.613066	0.232471	1.98905e-24	2.02033e-23	0.40946	0.0192352	639	368	chr12	83228174				AC090680.1	lincRNA	55434	AC093025.1	lincRNA	432835
rs2490291	0.611264	0.247112	3.04303e-21	2.03068e-23	0.459724	-8.14e-05	855	109
rs9459354	0.641076	0.305835	5.81132e-21	2.06609e-23	0.447395	0.0148824	752	256	chr6	165298687	C6orf118	protein_coding	intronic
rs9987098	0.622073	0.266818	1.66705e-27	2.13876e-23	0.431945	0.0186041	700	302	chr8	69850421	AC079089.1	antisense	3downstream,non-coding intronic
rs7109919	0.625055	0.270653	7.01188e-19	2.54999e-23	0.44466	0.0121964	733	250	chr11	1937879	TNNT3	protein_coding	5upstream,non-coding intronic,intronic
rs7852896	0.615515	0.23982	4.66211e-17	3.84606e-23	0.401904	0.00419724	654	347	chr9	107598885				PPIAP88	processed_pseudogene	55269	RNU6-996P	snRNA	64255
rs4993100	0.659701	0.341877	3.13054e-38	3.86483e-23	0.442341	0.00289081	759	245	chr19	2713418				GNG7	protein_coding	10709	DIRAS1	protein_coding	1149
rs8050660	0.615531	0.237626	1.86141e-27	4.52305e-23	0.447039	0	851	157	chr16	83988042	NECAB2	protein_coding	intronic
rs6905819	0.619197	0.242441	2.02198e-27	5.6502e-23	0.43487	0.00011015	748	260	chr6	167328790	TTLL2	protein_coding	intronic
rs3094100	0.604645	0.229297	3.36052e-10	5.69345e-23	0.44513	0.0179727	857	151	chr6	30657378	DHX16	protein_coding	intronic,3downstream
rs11694467	0.578318	0.242105	2.07052e-15	6.26349e-23	0.446103	0.00171336	838	164
rs1429430	0.620027	0.251803	4.92676e-27	1.10545e-22	0.4421	0.00189713	840	165	chr16	72703578	AC004943.2	antisense	non-coding intronic
rs9965261	0.653061	0.316516	2.2714e-22	1.2253e-22	0.459418	-0.0003811	882	117	chr18	37065676	KIAA1328	protein_coding	intronic,5upstream
rs7010772	0.600648	0.209909	9.67117e-36	1.30021e-22	0.336391	0	462	544	chr8	104426110	DPYS	protein_coding	intronic
rs11871435	0.649477	0.347647	9.33073e-25	1.60601e-22	0.447647	0.00928514	845	163	chr17	79315151	RBFOX3	protein_coding	intronic,non-coding intronic
rs16896493	0.612288	0.256305	1.23351e-22	1.76587e-22	0.435427	0	751	257	chr8	97982692	MATN2	protein_coding	intronic,non-coding intronic
rs2068449	0.598781	0.220792	1.85855e-19	2.34141e-22	0.462365	0.0178092	861	148	chr8	90289238	LINC00534	lincRNA	non-coding intronic
rs959167	0.631543	0.280489	1.27181e-23	2.35194e-22	0.419989	0	778	230	chr15	93435185	AC091078.1	lincRNA	non-coding intronic
rs2997887	0.59621	0.207227	2.51264e-09	2.40373e-22	0.44051	-0.0025841	878	126	chr6	169512464	WDR27	protein_coding	non-coding intronic,intronic
rs2997887	0.59621	0.207227	2.51264e-09	2.40373e-22	0.44051	-0.0025841	878	126	chr6	169512464	AL031315.1	protein_coding	non-coding intronic,intronic
rs12138359	0.623095	0.268352	2.46772e-21	2.72201e-22	0.46411	0.00190966	900	109	chr1	115138450				LINC01765	lincRNA	35792	AL049825.1	lincRNA	132317
rs13082485	0.615893	0.23737	2.40593e-31	2.89419e-22	0.402747	0.0048067	638	371	chr3	179190792	PIK3CA	protein_coding	intronic
rs11713732	0.638976	0.296766	2.47637e-31	3.28437e-22	0.351439	0	521	486	chr3	54513590	CACNA2D3	protein_coding	intronic
rs4459929	0.549812	0.159482	3.31322e-16	3.87604e-22	0.405069	-0.0009231	310	686
rs8115925	0.55958	0.156878	3.80076e-22	4.03041e-22	0.431533	0.00258499	761	204	chr20	8446914	PLCB1	protein_coding	intronic,non-coding intronic
rs8099686	0.634028	0.296556	3.3088e-28	4.0597e-22	0.438086	0.0001952	749	250	chr18	49228905	DYM	protein_coding	intronic
rs10746589	0.594997	0.204511	3.33658e-29	4.47045e-22	0.420273	0.00687405	730	279	chr9	79257965				AL512634.1	lincRNA	59651	CHCHD2P9	processed_pseudogene	133339
rs2837286	0.603748	0.212453	6.64511e-28	4.74146e-22	0.377091	0.00251015	568	440	chr21	39904365	PCP4	protein_coding	non-coding intronic,intronic
rs1541757	0.626501	0.257815	2.05373e-32	4.78552e-22	0.396561	-0.0008228	592	400	chr4	14234388	AC092546.1	lincRNA	5upstream,non-coding intronic
rs7029971	0.626691	0.274231	3.71866e-22	5.74579e-22	0.456647	-0.0006215	886	123	chr9	108282670				AL353742.1	lincRNA	27850	AL669983.1	processed_pseudogene	344163
rs10941092	0.584331	0.195875	3.10113e-25	6.24766e-22	0.417197	0.00339643	268	738
rs2193695	0.59715	0.209527	3.46146e-21	6.96916e-22	0.434669	0.0128875	709	299
rs10513658	0.623189	0.280692	3.90694e-23	7.46629e-22	0.434862	-0.0011114	806	203	chr3	169072059				LINC01997	lincRNA	66593	MECOM	protein_coding	11440
rs6835433	0.63324	0.273248	2.67977e-29	8.25032e-22	0.471916	0.00670422	917	92	chr4	10483363				AC110768.1	processed_pseudogene	4440	CLNK	protein_coding	3032
rs17142812	0.637297	0.308247	1.40019e-13	8.56418e-22	0.426852	-0.0007826	753	246	chr7	71186221	GALNT17	protein_coding	intronic
rs3997520	0.638682	0.287198	1.8425e-29	9.57892e-22	0.411063	0	282	727	chr6	44583750				AL136140.2	TEC	30469	SUPT3H	protein_coding	225567
rs10496469	0.606813	0.226592	1.0607e-15	9.58026e-22	0.410931	0.0177289	662	347	chr2	114634899	DPP10	protein_coding	intronic,non-coding intronic
rs13429336	0.57218	0.193479	5.39003e-23	9.65522e-22	0.391771	0.00600517	662	343
rs1994983	0.636682	0.277447	6.04066e-26	9.71021e-22	0.407178	-0.0016435	657	345	chr4	21375474	KCNIP4	protein_coding	intronic
rs4512966	0.60154	0.218924	8.9528e-24	9.82317e-22	0.418766	0	258	751	chr13	110429711	COL4A2	protein_coding	5upstream,3utr,intronic
rs2058894	0.590675	0.198185	1.69194e-26	1.03436e-21	0.428612	6.01e-05	718	290
rs2223770	0.648911	0.305315	1.73166e-26	1.09645e-21	0.439329	0	758	247	chr6	146419481	GRM1	protein_coding	intronic
rs4242182	0.63505	0.288704	9.13574e-26	1.11666e-21	0.428464	-0.0007665	798	210	chr5	174729165	MSX2	protein_coding	coding nonsyn|nonsyn|nonsyn,3utr
rs13147065	0.62039	0.248041	6.69113e-29	1.4504e-21	0.450853	0.00032243	854	155	chr4	127747651	SLC25A31	protein_coding	intronic
rs1332179	0.565801	0.168675	1.44296e-22	1.45797e-21	0.423304	0.00660338	750	259	chr9	21420678	IFNWP2	unprocessed_pseudogene	non-coding
rs7108783	0.628513	0.275477	4.15221e-11	1.57988e-21	0.437365	0.0035476	869	138	chr11	133624460				OPCML	protein_coding	91941	AP001979.2	lincRNA	159211
rs213299	0.599796	0.211039	3.24245e-19	1.63527e-21	0.39335	0	297	712	chr3	60201000	FHIT	protein_coding	intronic
rs7532344	0.594717	0.197103	1.13521e-28	1.67734e-21	0.433593	0.00466049	785	224	chr1	14731517	KAZN	protein_coding	intronic,non-coding intronic
rs12032810	0.640237	0.295983	1.0874e-28	1.7704e-21	0.434709	-0.0002413	741	267	chr1	35257269				RF00019	misc_RNA	61207	ZMYM4	protein_coding	11698
rs13078933	0.610567	0.260382	3.65601e-19	1.80791e-21	0.412703	0.0158175	700	305
rs7243892	0.611825	0.260279	9.13515e-28	1.91508e-21	0.437961	-0.000992	756	253	chr18	50651262	MAPK4	protein_coding	intronic,non-coding intronic
rs12092513	0.592151	0.239135	8.10255e-18	2.01586e-21	0.445248	0.00736776	822	186
rs7933582	0.609718	0.233571	5.34856e-28	2.09833e-21	0.432905	0	741	268	chr11	91445826				AP002791.1	TEC	62537	AP003028.1	lincRNA	348536
rs4475472	0.594338	0.193416	1.51512e-44	2.65445e-21	0.402648	-0.0003655	642	366	chr8	63143452				AC011978.1	unprocessed_pseudogene	5368	YTHDF3-AS1	lincRNA	24273
rs8059567	0.626573	0.26818	4.65354e-21	3.13519e-21	0.460038	0	881	127	chr16	87717704	KLHDC4	protein_coding	intronic,non-coding intronic
rs11830213	0.621986	0.267692	3.7628e-22	3.20466e-21	0.469525	0.0109259	883	124	chr12	19225375	PLEKHA5	protein_coding	intronic,non-coding intronic
rs10941083	0.618611	0.262552	4.434e-36	4.31933e-21	0.44146	-0.0013564	757	247	chr5	33722447	ADAMTS12	protein_coding	intronic,non-coding intronic
rs4737293	0.603196	0.221603	2.21994e-30	4.5633e-21	0.359635	-0.000465	433	576	chr8	70028419				SUMO2P20	processed_pseudogene	40722	PRDM14	protein_coding	23232
rs13387432	0.618442	0.251349	1.6889e-30	4.66366e-21	0.419186	-0.0009774	694	315	chr2	1900819	MYT1L	protein_coding	intronic,non-coding intronic,3downstream
rs17279632	0.625827	0.261739	6.54156e-26	4.89588e-21	0.448033	0.0105582	834	174	chr5	19400215				HSPD1P15	processed_pseudogene	165728	CDH18	protein_coding	72736
rs8071640	0.607694	0.244383	1.29416e-21	5.15159e-21	0.395329	-0.0028253	703	306	chr17	9451187	STX8	protein_coding	non-coding intronic,intronic
rs2509984	0.59037	0.209738	5.33153e-22	6.30733e-21	0.446645	0.0128221	834	172	chr11	62452304	AHNAK	protein_coding	non-coding intronic,intronic
rs274077	0.586221	0.210297	7.64559e-25	6.98129e-21	0.348602	0.00525664	450	558	chr16	24889972	SLC5A11	protein_coding	non-coding intronic,intronic
rs548545	0.588242	0.183563	6.59133e-10	7.95151e-21	0.46225	0.0141851	903	105	chr3	94338495				NSUN3	protein_coding	209950	ARMC10P1	processed_pseudogene	168271
rs974228	0.603125	0.24194	8.1644e-17	8.76382e-21	0.461359	0	895	111	chr15	33245313	TMCO5B	transcribed_unitary_pseudogene	5upstream,non-coding,3downstream,non-coding intronic
rs7898374	0.581904	0.182283	3.39502e-17	8.7758e-21	0.406844	0.00239967	272	737	chr10	99906718	DNMBP	protein_coding	intronic
rs17633874	0.605119	0.26435	4.41492e-20	1.01583e-20	0.469976	0.00494242	905	104	chr13	102470965				FGF14	protein_coding	68508	LINC00555	antisense	118407
rs4634036	0.637083	0.30594	3.07114e-32	1.18718e-20	0.439076	-0.0007599	763	245	chr22	22728423				IGLV3-19	IG_V_gene	7278	AC244250.3	processed_pseudogene	2302
rs3758350	0.597298	0.222978	7.29177e-09	1.50258e-20	0.417471	0	831	172
rs7969151	0.55218	0.209648	8.50094e-23	1.5277e-20	0.386803	0.012366	623	385
rs9460430	0.631524	0.26997	7.45699e-29	1.82386e-20	0.434609	0.00094546	744	264	chr6	19896526				ID4	protein_coding	55842	AL008627.1	processed_pseudogene	145929
rs1013940	0.609128	0.224292	1.05172e-24	2.07499e-20	0.403448	0	650	359	chr2	107992192	SLC5A7	protein_coding	coding nonsyn
rs6823490	0.584324	0.181855	2.77551e-32	2.08542e-20	0.389504	0.00693757	586	423
rs16895344	0.62327	0.263219	5.79785e-24	2.19489e-20	0.448848	0	857	152
rs596985	0.624853	0.263136	1.7898e-25	2.85356e-20	0.477921	0.007849	924	84	chr1	63811364	ROR1	protein_coding	non-coding intronic,intronic
rs12908295	0.576737	0.197201	8.32031e-15	3.17358e-20	0.430339	0	794	215
rs9958901	0.609	0.23816	1.75715e-31	3.71782e-20	0.440997	-0.000739	806	201	chr18	62637801				ZCCHC2	protein_coding	50092	RN7SL705P	misc_RNA	12507
rs3829310	0.632721	0.276075	7.0983e-16	3.72621e-20	0.47328	0.0343188	859	147	chr12	21139122	SLCO1B1	protein_coding	intronic
rs3829310	0.632721	0.276075	7.0983e-16	3.72621e-20	0.47328	0.0343188	859	147	chr12	21139122	AC022335.1	protein_coding	intronic
rs8042654	0.603723	0.254263	2.48726e-16	4.16633e-20	0.438795	0	827	179	chr15	76270397	ETFA	protein_coding	non-coding intronic,intronic
rs8078865	0.594354	0.19858	4.37337e-26	4.36725e-20	0.446047	0	827	181	chr17	8051996				ALOX15B	protein_coding	2862	AC129492.2	lincRNA	4229
rs4916678	0.631522	0.271768	4.5254e-16	4.88689e-20	0.443308	0.0289128	634	370	chr5	90308563				LINC01339	processed_transcript	18492	AC099554.1	lincRNA	44474
rs6718462	0.618015	0.24938	4.1001e-20	5.18884e-20	0.450679	0	852	156	chr2	182930905	NCKAP1	protein_coding	non-coding intronic,intronic
rs5999073	0.554651	0.150558	2.78128e-12	5.6793e-20	0.450421	0.00517301	845	160
rs2869362	0.635785	0.28607	3.42249e-14	6.57565e-20	0.397967	0.00030357	673	336	chr4	85670049	ARHGAP24	protein_coding	non-coding intronic,intronic
rs7250811	0.586287	0.184103	7.09952e-36	7.6519e-20	0.360537	0	564	445	chr19	20565968	AC010636.2	lincRNA	non-coding intronic
rs2466273	0.596429	0.196984	8.81172e-27	8.29105e-20	0.454914	0.00304651	864	145	chr8	13008495	TRMT9B	protein_coding	5upstream,intronic,3downstream
rs10511546	0.636059	0.287975	3.89081e-30	9.01124e-20	0.43086	0.00131154	722	287	chr9	10447115	PTPRD	protein_coding	intronic
rs11655015	0.623571	0.276735	1.13841e-21	1.1552e-19	0.412429	0	279	729
rs2296137	0.603393	0.228775	1.66694e-32	1.56887e-19	0.424652	-0.000788	709	293	chr10	5910670	FBH1	protein_coding	intronic,3downstream,non-coding intronic
rs10106123	0.641935	0.297805	1.35122e-20	1.66788e-19	0.464855	0	907	102	chr8	135437472				LINC01591	lincRNA	137753	AC040914.1	antisense	18393
rs17102628	0.609057	0.228533	1.21312e-23	1.91821e-19	0.445158	0.00015159	839	168	chr14	34607141	SNX6	protein_coding	intronic,non-coding intronic
rs11903566	0.621997	0.249776	1.48167e-24	1.97389e-19	0.409681	0	672	337	chr2	45948174	PRKCE	protein_coding	intronic,non-coding intronic
rs888993	0.603009	0.234762	6.04443e-24	3.53559e-19	0.434323	0.00379056	789	218	chr5	143562835				AC016598.2	lincRNA	287	AC008696.2	sense_overlapping	42793
rs16885510	0.602886	0.215417	3.3682e-20	3.55502e-19	0.4635	-0.0005575	887	113	chr5	56469034	LINC01948	lincRNA	non-coding intronic
rs12644498	0.631292	0.268406	4.93272e-25	4.1954e-19	0.394688	0	616	393	chr4	56506464	ARL9	protein_coding	intronic
rs6685064	0.613286	0.241402	6.73275e-23	4.29507e-19	0.44285	-0.0007258	845	164	chr1	1275912	LINC01786	lincRNA	non-coding intronic
rs1427283	0.572582	0.215393	1.53459e-12	4.36023e-19	0.435356	0.00753509	792	217	chr2	230418076	SP100	protein_coding	intronic
rs13435077	0.607793	0.22396	8.37817e-28	5.06752e-19	0.442447	0.00283375	800	185	chr4	169331753				SH3RF1	protein_coding	60648	NEK1	protein_coding	61104
rs7977844	0.59808	0.203846	2.3528e-21	5.76265e-19	0.453263	0	879	129	chr12	25658191				LMNTD1	protein_coding	9612	RN7SKP262	misc_RNA	121096
rs9968275	0.619936	0.259436	5.97995e-11	7.09593e-19	0.412508	-0.001423	814	194	chr4	34229433	LINC02484	lincRNA	non-coding intronic
rs12169145	0.619061	0.274642	1.12489e-22	8.15716e-19	0.438608	-0.0013506	762	246	chr22	18612623				RIMBP3	protein_coding	704	RF00017	misc_RNA	2958
rs3791911	0.579897	0.197754	8.74334e-15	8.33066e-19	0.405317	-0.0009356	704	286	chr2	217929260	TNS1	protein_coding	intronic
rs17715481	0.621213	0.254755	1.79926e-28	8.73853e-19	0.412774	0.00280401	664	343	chr5	132479692	AC116366.3	protein_coding	intronic,non-coding intronic
rs17715481	0.621213	0.254755	1.79926e-28	8.73853e-19	0.412774	0.00280401	664	343	chr5	132479692	C5orf56	processed_transcript	non-coding intronic
rs9866095	0.611402	0.238937	9.55553e-21	8.75923e-19	0.482082	0.0227055	925	82	chr3	159603986	IQCJ-SCHIP1	protein_coding	intronic,non-coding intronic
rs10521007	0.541191	0.165018	2.69132e-13	9.1596e-19	0.416905	-0.0008302	731	274	chr5	33758457	ADAMTS12	protein_coding	intronic,non-coding intronic
rs12247491	0.59557	0.205656	2.17754e-18	9.94108e-19	0.458042	0	883	124	chr10	84056357				RNU1-65P	snRNA	52878	HMGN2P8	processed_pseudogene	25072
rs4842000	0.614408	0.23825	1.17748e-25	1.47244e-18	0.416921	-0.0014454	693	314	chr9	135577922	LINC01502	lincRNA	non-coding intronic
rs11395	0.594717	0.236126	1.91176e-17	1.765e-18	0.415798	0	261	747	chr2	86138484	PTCD3	protein_coding	3downstream,3utr
rs1929210	0.559994	0.220611	4.50065e-16	2.26483e-18	0.401891	0.000979	305	704
rs9967800	0.57945	0.199186	5.19903e-15	2.42793e-18	0.46251	0	892	116	chr2	46798340	LINC01118	sense_overlapping	non-coding intronic
rs1257676	0.591106	0.218751	3.16933e-17	2.97798e-18	0.420464	0.00960061	264	744	chr14	99031575				AL162151.2	processed_pseudogene	58104	AL162151.1	antisense	126841
rs10762166	0.601413	0.230192	1.3167e-18	3.08035e-18	0.466237	-0.0009303	914	94	chr10	67350767	CTNNA3	protein_coding	intronic
rs17102716	0.647349	0.301928	2.22122e-21	3.40842e-18	0.401596	0	654	354	chr5	145115279				NAMPTP2	processed_pseudogene	109490	AC132803.1	lincRNA	107331
rs2833870	0.618807	0.254937	4.41137e-17	3.64476e-18	0.460949	-0.0005604	890	116	chr21	32539963				RF00438	snoRNA	1529	RNA5SP490	rRNA_pseudogene	23112
rs17055573	0.601954	0.214673	3.2155e-33	3.67802e-18	0.451253	-0.0012033	851	136
rs2973235	0.59027	0.211195	1.84005e-19	3.99696e-18	0.425422	0	740	227	chr4	37467452	C4orf19	protein_coding	intronic
rs2072321	0.582118	0.204282	9.19929e-23	4.4006e-18	0.393198	-0.0001409	356	653	chr17	9162684	NTN1	protein_coding	5upstream,intronic
rs6685801	0.604853	0.221972	2.26651e-20	5.37701e-18	0.434791	0.00147488	806	203	chr1	3547887	MEGF6	protein_coding	intronic
rs4383094	0.561902	0.169547	2.33243e-17	5.63761e-18	0.443348	0.00900307	801	208
rs1010692	0.586868	0.213322	3.68507e-17	5.6648e-18	0.406734	0.0001273	280	729
rs11824398	0.634922	0.275213	2.98624e-29	6.69416e-18	0.439195	0.00238928	744	264	chr11	117610393	DSCAML1	protein_coding	intronic
rs13286511	0.632077	0.272052	1.22307e-22	7.45273e-18	0.397165	-0.0009466	636	373	chr9	3377723	RFX3	protein_coding	intronic
rs17312431	0.603954	0.213845	7.0481e-23	7.67264e-18	0.420088	0	754	252	chr10	62436019	ZNF365	protein_coding	intronic
rs17312431	0.603954	0.213845	7.0481e-23	7.67264e-18	0.420088	0	754	252	chr10	62436019	AC024598.1	processed_transcript	non-coding intronic
rs13124830	0.604009	0.223939	1.22214e-22	8.08891e-18	0.395313	0.00029987	603	381	chr4	177115557				LINC02509	lincRNA	234952	RN7SKP136	misc_RNA	65885
rs10842893	0.594554	0.212887	5.66143e-17	9.09299e-18	0.44411	-0.0002834	824	169	chr12	27269953	STK38L	protein_coding	intronic,non-coding intronic
rs6781879	0.602207	0.233803	1.26382e-18	1.04527e-17	0.406395	0.00400435	272	737	chr3	111880516	PHLDB2	protein_coding	intronic
rs11946866	0.576052	0.195704	1.7746e-17	1.07948e-17	0.414589	-0.00024	755	250
rs6983731	0.608195	0.235759	1.24149e-17	1.4459e-17	0.459012	-0.0006047	886	123	chr8	140301566	TRAPPC9	protein_coding	intronic,non-coding intronic
rs17079808	0.580283	0.193283	6.18049e-18	1.93127e-17	0.438338	0	821	186	chr5	179935813	RNF130	protein_coding	intronic
rs6012603	0.62524	0.278117	2.84609e-13	1.97715e-17	0.424052	-0.0003813	745	254	chr20	36446639	DLGAP4	protein_coding	intronic
rs10838092	0.571925	0.18302	3.19645e-17	2.88122e-17	0.401549	0.00430593	263	746
rs2324046	0.539633	0.17011	3.43393e-11	3.09464e-17	0.367992	0.00111503	391	593
rs712082	0.579301	0.193344	2.04996e-16	3.69376e-17	0.397922	-0.0009288	680	319	chr1	224538358	CNIH3	protein_coding	non-coding intronic,3downstream
rs6454764	0.574478	0.20515	3.87852e-16	5.81179e-17	0.462287	0.0242656	863	146
rs11664141	0.588486	0.191079	1.95597e-26	6.3341e-17	0.46326	0.00296161	881	125	chr18	3496492	DLGAP1	protein_coding	3utr
rs7172123	0.579136	0.185979	1.30062e-17	6.44503e-17	0.426152	0	794	215	chr15	68733708				CORO2B	protein_coding	5902	CARSP1	processed_pseudogene	15793
rs1106166	0.564425	0.136369	8.72426e-22	6.49929e-17	0.450236	-0.0006327	849	160
rs675492	0.587714	0.187568	3.40691e-20	6.72309e-17	0.463988	0	899	110	chr8	2990271	CSMD1	protein_coding	intronic
rs12702719	0.545671	0.16921	2.35574e-18	9.98342e-17	0.357383	0.0046613	567	438
rs984675	0.54552	0.108829	1.29204e-18	1.09381e-16	0.454362	0.00366563	850	155	chr11	97183703				AP001836.1	processed_pseudogene	97021	LINC02553	lincRNA	38941
rs6882369	0.586486	0.212596	2.15393e-17	1.09792e-16	0.387636	-0.0002374	607	401	chr5	121422952				AC008568.2	TEC	57638	RPL23AP44	processed_pseudogene	152896
rs10173996	0.592972	0.205607	8.27194e-21	1.14887e-16	0.439304	0.00167619	817	191	chr2	115709707	DPP10	protein_coding	intronic,non-coding intronic
rs1002745	0.545536	0.187775	1.30593e-12	1.20813e-16	0.359417	0	449	560
rs2019116	0.574549	0.178151	1.02877e-18	1.4712e-16	0.44162	0	836	171	chr21	20404766				FDPSP6	processed_pseudogene	15921	KRT18P2	processed_pseudogene	20183
rs223134	0.611208	0.231791	1.90187e-22	1.53412e-16	0.401193	0	650	358	chr17	31607638	AC007923.4	lincRNA	non-coding intronic
rs4299807	0.571231	0.159816	1.13786e-29	1.81122e-16	0.417463	0.0017845	740	258
rs1491457	0.596511	0.19973	3.9325e-19	1.90602e-16	0.434757	0.00072563	782	226	chr9	73981485				AL513124.1	processed_pseudogene	108188	AL355674.1	lincRNA	390046
rs615396	0.558731	0.122879	8.78246e-18	2.10792e-16	0.4552	0.0127195	840	169	chr6	48315106				RBMXP1	processed_pseudogene	100312	FO393412.1	processed_pseudogene	386385
rs7723455	0.564123	0.169141	8.13474e-16	2.87336e-16	0.361654	0.0243592	507	502	chr5	164869450	AC109466.1	antisense	non-coding intronic
rs10507838	0.569037	0.167474	4.04354e-14	3.84796e-16	0.450365	0	856	153
rs11579488	0.606445	0.234306	4.499e-17	4.77263e-16	0.457607	0.00172775	871	135	chr1	173972479	RC3H1	protein_coding	intronic
rs2651830	0.567056	0.179719	7.97946e-16	7.56444e-16	0.38764	-0.0009479	612	394	chr11	2291007				ASCL2	protein_coding	20055	C11orf21	protein_coding	4638
rs1341647	0.581559	0.167467	4.157e-20	8.39871e-16	0.440057	0	820	189	chr13	90000958				PEX12P1	processed_pseudogene	8080	LINC00559	lincRNA	59289
rs7782149	0.564027	0.158413	7.51922e-14	9.10896e-16	0.440923	-0.0014778	833	170
rs4668060	0.595903	0.203946	3.54029e-14	9.77235e-16	0.483025	0.039301	872	137	chr2	168309795				STK39	protein_coding	61654	RN7SL813P	misc_RNA	141529
rs2184397	0.572409	0.182431	1.6059e-18	1.17189e-15	0.408176	0.00111255	303	705
rs6534848	0.588322	0.182312	7.27589e-25	1.21836e-15	0.375258	0.00678897	565	444	chr4	131632230				LINC02377	lincRNA	90833	RN7SL205P	misc_RNA	88030
rs16904620	0.608685	0.251796	5.55685e-13	1.29408e-15	0.458216	0.0271866	753	256	chr8	132175339	KCNQ3	protein_coding	intronic,non-coding intronic
rs873176	0.613528	0.301262	3.90011e-18	1.38324e-15	0.386626	0.0504671	506	481	chr14	69551120				PLEKHD1	protein_coding	19569	AL133445.1	processed_pseudogene	9899
rs17064538	0.590951	0.221787	1.36036e-14	1.5398e-15	0.434101	-0.0006951	795	213	chr4	177278827				AC097518.1	lincRNA	30054	NEIL3	protein_coding	31009
rs12626242	0.628716	0.270601	8.31179e-17	1.61392e-15	0.460758	-0.0005699	898	111	chr21	32739277	PAXBP1-AS1	antisense	non-coding intronic,3downstream
rs12626242	0.628716	0.270601	8.31179e-17	1.61392e-15	0.460758	-0.0005699	898	111	chr21	32739277	PAXBP1	protein_coding	non-coding intronic,intronic
rs2945096	0.628471	0.269724	2.11932e-13	2.16764e-15	0.461056	0.0407068	748	259	chr11	28851866	AC090833.1	lincRNA	non-coding intronic
rs1541837	0.511408	0.14619	3.2353e-18	2.45933e-15	0.371751	0.00139193	399	609
rs7080649	0.579409	0.173974	1.85371e-17	3.0086e-15	0.399335	0	284	725	chr10	4688889				MANCR	lincRNA	10735	AKR1E2	protein_coding	97740
rs2133977	0.567016	0.182334	6.14196e-12	3.37937e-15	0.381932	0.0246096	446	563
rs746748	0.60094	0.237444	1.12422e-13	6.03727e-15	0.456555	0	871	137	chr20	25302331	ABHD12	protein_coding	3downstream,coding nonsyn,5upstream
rs2415388	0.602393	0.215477	4.47858e-21	6.41414e-15	0.429612	0.00357943	730	276	chr14	37152179	SLC25A21	protein_coding	non-coding intronic,intronic
rs10485167	0.558341	0.162828	1.03825e-20	6.87368e-15	0.417976	0	760	249
rs2046186	0.581889	0.206124	1.19357e-12	1.18842e-14	0.378508	0.0314059	488	521	chr8	26853697	ADRA1A	protein_coding	intronic,3downstream,non-coding intronic
rs8038010	0.557889	0.197378	1.00391e-12	1.91857e-14	0.363368	-0.000463	454	553	chr15	35068707				AC114546.2	lincRNA	57516	AC021231.3	processed_pseudogene	12437
rs6071519	0.50949	0.169601	1.3999e-08	2.04007e-14	0.378669	0	631	378
rs2002688	0.542279	0.166849	2.96858e-13	2.04944e-14	0.350223	0.00942539	466	541
rs1803254	0.57409	0.166178	6.91673e-18	2.05493e-14	0.399077	0.00648417	636	370	chr19	51239889	CD33	protein_coding	non-coding,3utr,non-coding intronic
rs1550991	0.621056	0.246794	7.65539e-18	2.39759e-14	0.442473	-0.0009683	826	183	chr3	126738433	CHCHD6	protein_coding	intronic,non-coding intronic
rs12435669	0.610697	0.258429	2.14812e-10	2.69184e-14	0.485025	0.046054	846	160	chr14	61536516	PRKCH	protein_coding	intronic,non-coding intronic
rs12435669	0.610697	0.258429	2.14812e-10	2.69184e-14	0.485025	0.046054	846	160	chr14	61536516	AL355916.2	protein_coding	intronic
rs1332478	0.545332	0.150084	4.5799e-10	3.023e-14	0.446405	0.0249778	258	751
rs2287325	0.552322	0.161385	3.90907e-15	3.15571e-14	0.38534	0	638	368	chr2	40576681	SLC8A1	protein_coding	intronic
rs1444884	0.58009	0.204843	9.91644e-18	4.01994e-14	0.449318	0	849	160
rs4755646	0.536312	0.163793	4.28058e-14	4.12589e-14	0.401142	0	687	319
rs6999388	0.536507	0.155826	1.35803e-20	4.63474e-14	0.398801	-7.46e-05	344	664
rs4558603	0.565925	0.185726	3.12452e-16	4.81123e-14	0.412383	-0.0008488	715	273
rs6566530	0.515109	0.137439	1.69128e-12	8.6409e-14	0.378345	0.00934862	634	375	chr18	71372660				AC091691.2	lincRNA	135558	LINC01541	lincRNA	147302
rs1374017	0.558262	0.122819	1.65766e-17	8.94318e-14	0.469504	0.0167227	890	118	chr5	33835248	ADAMTS12	protein_coding	non-coding intronic,intronic
rs12498138	0.588644	0.212735	3.88529e-10	1.1335e-13	0.481519	0.0365179	861	143	chr3	121740742	GOLGB1	protein_coding	intronic
rs11753585	0.564082	0.153258	1.21672e-15	1.31011e-13	0.414413	-0.0016284	685	324	chr6	151079018	MTHFD1L	protein_coding	intronic
rs9991367	0.56809	0.148675	4.23103e-17	1.45114e-13	0.45708	0.00068266	878	131	chr4	109973145	EGF	protein_coding	non-coding intronic,intronic
rs13194491	0.608163	0.2477	1.75719e-15	2.07299e-13	0.414887	0.00403042	664	344	chr6	27069301				VN1R13P	processed_pseudogene	8052	VN1R11P	unitary_pseudogene	13979
rs1510515	0.545227	0.107199	4.52343e-16	2.7973e-13	0.447714	0.00514123	838	171	chr18	7246543				LRRC30	protein_coding	14496	RF00554	snoRNA	54477
rs4083987	0.558518	0.179418	2.36344e-23	4.11503e-13	0.418546	0.00020132	292	711
rs10228804	0.593191	0.195483	2.08616e-18	4.61646e-13	0.407552	0	668	340	chr7	119521263				AC079791.1	processed_pseudogene	342114	LINC02476	lincRNA	183293
rs11766051	0.573691	0.207119	1.56861e-18	4.86401e-13	0.441674	-0.0004331	824	184	chr7	55770852	PSPHP1	unprocessed_pseudogene	non-coding intronic
rs7158731	0.524837	0.107682	8.88587e-15	5.11162e-13	0.392028	-0.0061724	648	360	chr14	102326049	ZNF839	protein_coding	5upstream,coding nonsyn
rs7809188	0.567466	0.148109	4.86543e-11	7.15773e-13	0.469199	0.0222884	853	156	chr7	99190966	KPNA7	protein_coding	intronic
rs9352838	0.588587	0.23385	4.3074e-10	8.23708e-13	0.434007	0.00071347	849	160
rs4481859	0.563357	0.183168	1.6148e-13	8.78595e-13	0.418302	0.00892041	287	722
rs11818689	0.59159	0.222432	5.83524e-09	1.03735e-12	0.473121	0.0407445	755	254	chr10	31452516	ZEB1	protein_coding	intronic,non-coding intronic
rs17194773	0.609589	0.233155	1.91212e-10	1.09993e-12	0.488633	0.0464243	866	143	chr12	5673823	ANO2	protein_coding	non-coding intronic,intronic
rs17467260	0.583909	0.222805	6.67344e-16	1.81187e-12	0.349137	3.14e-05	483	526	chr6	62513286				DHFRP5	processed_pseudogene	51783	AL355375.1	unprocessed_pseudogene	34141
rs10139797	0.568772	0.153917	2.01664e-15	3.02699e-12	0.419833	0.00095791	756	252	chr14	101242272				AL355836.1	processed_pseudogene	24031	AL359682.1	lincRNA	15060
rs578889	0.5824	0.214334	1.12475e-06	4.06382e-12	0.517545	0.0688374	885	122
rs13043928	0.55022	0.114536	3.32656e-17	4.08675e-12	0.459458	0.00914194	864	145	chr20	50426011				LINC01271	lincRNA	104669	RN7SL636P	misc_RNA	3179
rs2896108	0.607468	0.235847	1.62231e-09	8.77884e-12	0.445068	0.0504873	310	680	chr14	89398504	FOXN3	protein_coding	intronic
rs2055853	0.538042	0.112933	8.96891e-15	1.256e-11	0.409967	0	729	279	chr15	35988067	AC021351.1	lincRNA	non-coding intronic
rs11003312	0.624934	0.297683	7.65794e-06	1.67433e-11	0.61141	0.233087	739	246	chr10	50019508				AGAP6	protein_coding	9009	FAM21EP	transcribed_unprocessed_pseudogene	1674
rs10468679	0.61947	0.24598	1.35902e-09	1.90184e-11	0.572627	0.181529	655	351	chr18	11695677	GNAL	protein_coding	intronic,non-coding intronic
rs17700640	0.539005	0.123736	1.09559e-15	2.87246e-11	0.439377	-0.0049052	826	183
rs2658801	0.597109	0.210317	8.55841e-11	3.4391e-11	0.397301	0.0545282	481	528
rs35445148	0.541594	0.198279	3.85175e-08	5.76451e-11	0.378633	0.00527889	568	440
rs10159833	0.618772	0.270142	3.98298e-10	6.19778e-11	0.476015	0.0597057	750	258	chr10	93873984				LGI1	protein_coding	67712	RAB11AP1	processed_pseudogene	7309
rs1405160	0.573929	0.195793	3.02302e-12	7.23282e-11	0.378866	0.00014714	369	637	chr4	109010795	COL25A1	protein_coding	intronic
rs2621330	0.594311	0.191395	6.63679e-09	1.45521e-10	0.465457	0.0451235	701	308	chr6	32813747	HLA-DOB	protein_coding	coding nonsyn,3downstream,3utr,non-coding
rs518457	0.533342	0.128033	1.98479e-13	1.62356e-10	0.438686	0.0108739	798	210
rs7195828	0.533156	0.161431	7.01406e-10	2.79668e-10	0.406937	0	309	698
rs12498324	0.523971	0.172541	6.76102e-10	3.02658e-10	0.416301	0.040514	341	666
rs11157718	0.557646	0.222756	6.82155e-12	3.82646e-10	0.387186	0.054479	549	460
rs4737771	0.586245	0.175652	4.00503e-05	4.16136e-10	0.487274	0.0607418	879	127	chr8	66280144				LINC00967	lincRNA	82829	RRS1-AS1	lincRNA	139445
rs4754140	0.555009	0.118627	1.9785e-15	4.9719e-10	0.459944	0.0116985	871	137	chr11	106041624				MSANTD4	protein_coding	19221	KBTBD3	protein_coding	9474
rs2269793	0.575973	0.19733	0.000847054	1.11926e-09	0.544582	0.138362	787	213
rs2061526	0.508548	0.147761	6.29158e-08	1.42941e-09	0.393253	0.0106579	358	649	chr4	42568917	ATP8A1	protein_coding	intronic
rs2836815	0.536202	0.161498	9.38903e-07	1.72122e-09	0.428517	0.0466975	411	597	chr21	38993245	AF064858.1	lincRNA	non-coding intronic
rs1427454	0.535122	0.168024	1.78785e-08	1.74489e-09	0.384054	0.0201221	455	544	chr2	49335397	AC009975.1	lincRNA	non-coding intronic
rs1427454	0.535122	0.168024	1.78785e-08	1.74489e-09	0.384054	0.0201221	455	544	chr2	49335397	AC009975.2	lincRNA	non-coding intronic
rs25452	0.535636	0.16045	3.59126e-05	2.21644e-09	0.473209	0.0499069	765	244
rs16932734	0.580917	0.186789	0.00010245	2.26445e-09	0.547247	0.0988102	721	287	chr10	75950899	LRMDA	protein_coding	intronic,non-coding intronic
rs2766482	0.573585	0.214271	8.8194e-07	2.41122e-09	0.480017	0.120806	356	652	chr13	95133467	ABCC4	protein_coding	non-coding intronic,intronic
rs3776751	0.590412	0.212911	9.81488e-09	2.68782e-09	0.494399	0.0988022	705	303
rs10494459	0.488057	0.137996	8.16976e-09	3.39383e-09	0.35832	0	440	569	chr1	166348990				AL390115.1	lincRNA	13228	AL583804.1	lincRNA	38737
rs7619984	0.575668	0.178768	1.84342e-07	3.66001e-09	0.5213	0.0810618	860	143
rs938372	0.528377	0.19577	6.80367e-08	3.66848e-09	0.377863	0.0554658	489	519
rs1878535	0.534355	0.101468	1.60076e-18	4.41997e-09	0.423968	0.00418797	769	236
rs10493535	0.613068	0.233572	1.23516e-07	4.94953e-09	0.515606	0.075108	629	379	chr1	74002849				AL591463.1	lincRNA	87534	LRRIQ3	protein_coding	23166
rs10489962	0.533873	0.0986889	4.90303e-12	6.95804e-09	0.461309	-0.0005685	897	110
rs16823202	0.523009	0.180235	2.61392e-07	7.59484e-09	0.383144	0.0174344	407	600
rs3861787	0.536719	0.155638	1.76725e-07	8.43392e-09	0.446732	0.00048422	850	159	chr11	4626540				TRIM68	protein_coding	18281	OR51D1	protein_coding	10937
rs12022944	0.567036	0.14602	1.38399e-07	8.4904e-09	0.503891	0.0694009	772	237	chr1	219772344	SLC30A10	protein_coding	non-coding intronic
rs2573612	0.488268	0.131979	4.11344e-07	1.2915e-08	0.354004	0.0166399	506	501
rs17824504	0.561986	0.177358	1.76197e-06	1.30323e-08	0.51568	0.0711344	899	107
rs12050157	0.58622	0.19092	1.39316e-06	2.63362e-08	0.502722	0.0736117	820	187
rs9471517	0.5886	0.197934	7.63546e-07	2.69343e-08	0.498948	0.0720889	704	304	chr6	12341521				SUMO2P12	processed_pseudogene	21929	RN7SKP293	misc_RNA	64965
rs6664679	0.533853	0.19891	1.22611e-08	2.69728e-08	0.404047	0.00130119	702	299
rs7986	0.528785	0.188983	2.77653e-08	2.76991e-08	0.403137	0.0754955	430	578
rs2182815	0.506155	0.167279	1.19194e-05	4.0726e-08	0.413351	0.0282873	663	345
rs6442589	0.595151	0.212557	6.777e-05	4.3149e-08	0.483227	0.0882375	788	221
rs7004631	0.539258	0.176817	8.48526e-09	4.44217e-08	0.406389	0.0658481	403	606	chr8	57704061	AC104051.1	lincRNA	non-coding intronic
rs2599469	0.640912	0.287363	1.33027e-08	4.45799e-08	0.514733	0.0932994	876	133	chr19	43431018				TEX101	protein_coding	12421	LYPD3	protein_coding	29769
rs6766124	0.653157	0.316013	8.8118e-07	5.38303e-08	0.619613	0.247832	735	274	chr3	59707671				RF00017	misc_RNA	123226	FHIT	protein_coding	41639
rs2632241	0.55685	0.212264	5.15761e-06	5.41679e-08	0.434126	0.0928628	526	469
rs276639	0.577282	0.185578	2.53557e-07	6.02518e-08	0.47935	0.0427579	859	143	chr16	13085159	SHISA9	protein_coding	non-coding intronic,intronic
rs9858342	0.605936	0.24432	3.47543e-06	8.00441e-08	0.503656	0.0876271	808	201	chr3	5036570				BHLHE40	protein_coding	51247	RNF10P1	processed_pseudogene	32106
rs2201302	0.587282	0.216049	0.000398323	1.47456e-07	0.525712	0.112045	292	717
rs1455390	0.529387	0.17276	0.000346398	1.5275e-07	0.424864	0.0554184	467	542
rs4965087	0.652979	0.316817	5.55769e-06	1.73274e-07	0.569639	0.169732	850	159	chr15	97538471	AC026523.2	TEC	non-coding
rs10400059	0.54082	0.112315	2.09208e-06	1.77341e-07	0.479572	0.0303105	859	148
rs1562250	0.616811	0.239803	9.64726e-05	1.90525e-07	0.581845	0.178638	832	176	chr15	72525706	ARIH1	protein_coding	non-coding intronic,intronic
rs1123772	0.505106	0.15497	1.61576e-07	1.98487e-07	0.351183	-0.0016197	446	562	chr4	124236109	AC121154.1	lincRNA	non-coding intronic
rs11825065	0.591849	0.208637	9.2663e-06	2.02095e-07	0.51129	0.0900288	698	307	chr11	87716993				RF00026	snRNA	68444	AP000756.1	lincRNA	1361
rs1867735	0.567918	0.160092	6.4722e-08	2.07842e-07	0.501394	0.0479015	914	94	chr5	63562974				AC025445.1	processed_pseudogene	260918	AC122707.1	sense_overlapping	394919
rs5769204	0.601686	0.215916	0.000344721	2.52785e-07	0.527064	0.119457	485	523	chr22	46889590	TBC1D22A	protein_coding	intronic
rs6435051	0.604264	0.21828	6.56474e-07	2.5496e-07	0.582899	0.176616	804	203	chr2	200464490	SPATS2L	protein_coding	intronic,non-coding intronic
rs154488	0.601437	0.211537	1.49608e-05	2.87587e-07	0.494215	0.0897172	604	405	chr5	66882192	MAST4	protein_coding	intronic,non-coding intronic
rs12533800	0.574102	0.158247	1.21215e-05	3.3882e-07	0.553388	0.11664	425	579	chr7	149664918				ZNF767P	transcribed_unprocessed_pseudogene	40166	KRBA1	protein_coding	49863
rs3922878	0.634829	0.284753	4.52613e-06	3.84824e-07	0.574366	0.205843	674	333	chr16	86821098				LINC02188	lincRNA	79015	AC093519.1	processed_pseudogene	85077
rs7756164	0.631632	0.280262	2.33459e-07	3.91805e-07	0.597707	0.203002	903	102	chr6	132629886				TAAR2	protein_coding	5611	TAAR1	protein_coding	15098
rs12232757	0.552398	0.175539	0.0111542	4.32185e-07	0.519458	0.0958877	357	651
rs10930936	0.524568	0.123196	2.99717e-09	4.36006e-07	0.418419	0.021476	700	306
rs4299360	0.626266	0.284807	1.67232e-05	4.86024e-07	0.613323	0.245824	753	256	chr2	22575680				LINC01884	lincRNA	37392	RN7SKP27	misc_RNA	285872
rs2416755	0.590899	0.189765	1.58304e-06	4.88843e-07	0.510776	0.0702864	890	119	chr9	120262952				MIR147A	miRNA	17902	CDK5RAP2	protein_coding	125917
rs6141264	0.64079	0.315371	2.74414e-05	4.92255e-07	0.614073	0.235939	764	245	chr20	30272867				CFTRP3	processed_pseudogene	57891	LINC01597	lincRNA	6039
rs10464364	0.586846	0.199989	0.000120187	5.7294e-07	0.498163	0.0907445	640	369	chr7	38612488	AMPH	protein_coding	intronic
rs3896347	0.605075	0.220792	0.000274142	5.89246e-07	0.580548	0.177537	632	377	chr3	32389110				CMTM8	protein_coding	18785	CMTM7	protein_coding	2561
rs7907343	0.615855	0.239026	7.60074e-06	6.01867e-07	0.59333	0.191708	616	344	chr10	52256339	PRKG1	protein_coding	intronic,non-coding intronic
rs7907343	0.615855	0.239026	7.60074e-06	6.01867e-07	0.59333	0.191708	616	344	chr10	52256339	PRKG1-AS1	antisense	non-coding intronic
rs6087733	0.652081	0.318206	0.000612744	7.34341e-07	0.624111	0.267652	693	314	chr20	35710706	RBM39	protein_coding	intronic,5upstream,non-coding intronic
rs4582565	0.645016	0.302409	1.38472e-05	8.92007e-07	0.53252	0.151871	658	349	chr8	15021215	SGCZ	protein_coding	intronic
rs1990367	0.563947	0.204376	0.000657582	1.06148e-06	0.498774	0.120121	377	632
rs3809457	0.459148	0.121076	3.89159e-05	1.07091e-06	0.381608	0.00555676	589	417
rs1412817	0.512899	0.141566	1.7823e-06	1.3598e-06	0.374273	-0.0038436	626	383	chr13	65618517				STARP1	processed_pseudogene	307564	HNRNPA3P5	processed_pseudogene	169415
rs12780894	0.575788	0.187264	0.00109145	1.51859e-06	0.538656	0.109217	716	291
rs7119775	0.64436	0.29606	8.9103e-06	1.62633e-06	0.53598	0.145225	687	311	chr11	86594058	AP001831.1	antisense	non-coding intronic
rs7119775	0.64436	0.29606	8.9103e-06	1.62633e-06	0.53598	0.145225	687	311	chr11	86594058	ME3	protein_coding	intronic,non-coding intronic
rs17033008	0.581883	0.175668	7.47741e-06	1.64935e-06	0.541339	0.106868	889	119	chr1	9000730				RN7SL451P	misc_RNA	20856	SLC2A7	protein_coding	2570
rs1462460	0.473256	0.107967	4.87197e-05	1.77577e-06	0.421736	-0.0008153	762	246
rs2188363	0.632632	0.312899	4.79718e-05	1.87553e-06	0.611851	0.246017	763	245	chr16	32553491				ABCD1P3	unprocessed_pseudogene	75241	AC137800.1	transcribed_unprocessed_pseudogene	46808
rs522821	0.628681	0.273177	0.000129601	1.97758e-06	0.600846	0.218436	908	101	chr1	35276062	ZMYM4	protein_coding	intronic
rs9849821	0.604236	0.216523	5.70202e-05	2.1417e-06	0.558586	0.157479	649	359	chr3	84016952				SRRM1P2	processed_pseudogene	78716	LINC00971	lincRNA	621454
rs10039039	0.606087	0.234091	0.000176415	2.19956e-06	0.592845	0.192537	707	301	chr5	170487960	KCNIP1	protein_coding	3downstream,intronic
rs7546551	0.632619	0.274168	8.58451e-05	2.24641e-06	0.615676	0.242287	597	411	chr1	214201427				AL592287.1	lincRNA	13654	SMYD2	protein_coding	79675
rs12447951	0.556919	0.129044	0.00015008	2.57211e-06	0.541647	0.0861431	829	165
rs318264	0.571316	0.161966	1.49261e-05	2.788e-06	0.555254	0.116572	737	272
rs1369093	0.633798	0.283029	0.000157332	2.81736e-06	0.61134	0.231992	904	105	chr4	72379474	ADAMTS3	protein_coding	intronic
rs6043962	0.58894	0.230377	1.12463e-05	3.37807e-06	0.46762	0.111778	406	601
rs2455274	0.529154	0.117706	9.24532e-06	3.65999e-06	0.462187	0.0530157	740	268
rs13261335	0.589503	0.238483	0.000167344	3.75185e-06	0.521334	0.147317	640	365
rs11203567	0.607793	0.251633	0.000101661	3.91618e-06	0.508297	0.138835	774	214	chr8	14037682				AC023538.1	processed_pseudogene	14260	SGCZ	protein_coding	52182
rs6107891	0.592275	0.212227	0.000172265	3.94169e-06	0.507055	0.128853	489	519	chr20	6901251				BMP2	protein_coding	120971	AL096799.1	lincRNA	168363
rs436995	0.601236	0.215362	2.38478e-05	4.25502e-06	0.534065	0.110418	818	191	chr20	39633431				RN7SL680P	misc_RNA	284039	AL118523.1	lincRNA	152290
rs4621787	0.602515	0.226299	2.9703e-06	4.33429e-06	0.52121	0.118457	644	363	chr8	86217719	SLC7A13	protein_coding	non-coding,coding syn|syn
rs317105	0.552774	0.153251	0.0143227	4.34473e-06	0.527877	0.0934427	281	727
rs6106598	0.53623	0.0986925	1.83707e-05	4.70144e-06	0.519858	0.0460442	794	213
rs9400484	0.579416	0.178282	9.51212e-06	5.41817e-06	0.515222	0.0786035	818	191	chr6	111628576				TRAF3IP2	protein_coding	22298	FYN	protein_coding	31756
rs2275556	0.568163	0.159398	0.00312393	5.65836e-06	0.546256	0.115369	762	246
rs3128977	0.662637	0.354694	0.000287206	6.70837e-06	0.640054	0.291746	749	245	chr6	31430486	HCP5	sense_overlapping	non-coding intronic
rs12046369	0.657405	0.322035	4.41776e-05	7.24335e-06	0.577988	0.199548	620	388	chr1	24199645				IFNLR1	protein_coding	11686	AL590683.1	lincRNA	595
rs2505730	0.627191	0.260757	1.99429e-05	7.48726e-06	0.598878	0.205972	922	87	chr10	31232962	AL356258.1	lincRNA	non-coding intronic
rs2505730	0.627191	0.260757	1.99429e-05	7.48726e-06	0.598878	0.205972	922	87	chr10	31232962	ZEB1-AS1	antisense	non-coding intronic
rs2929562	0.557175	0.186732	0.0115046	8.069e-06	0.513959	0.114026	367	635
rs2148767	0.636012	0.301618	0.000247306	8.14855e-06	0.612593	0.234923	739	267	chr13	102563396				FGF14	protein_coding	160939	LINC00555	antisense	25976
rs10463193	0.57934	0.167255	1.98548e-05	8.24148e-06	0.545047	0.108145	897	101	chr5	92718442				AC026780.2	lincRNA	30188	AC008517.1	lincRNA	107813
rs2072466	0.601115	0.216095	2.2947e-06	8.52015e-06	0.526651	0.114881	731	265	chr22	16808228	XKR3	protein_coding	intronic
rs10764297	0.513846	0.0847182	0.000138839	8.85156e-06	0.467633	0.00390413	902	107
rs9534610	0.58792	0.207476	0.00042917	8.98323e-06	0.508165	0.133182	477	529	chr13	47358990				GNG5P5	processed_pseudogene	51689	RN7SL700P	misc_RNA	99951
rs11206841	0.610103	0.226823	4.00964e-05	9.05661e-06	0.577907	0.169575	880	121	chr1	56551189	PLPP3	protein_coding	non-coding intronic,intronic
rs1956494	0.574579	0.185006	0.000698751	9.21584e-06	0.544338	0.110922	854	150
rs710493	0.631046	0.270042	2.40061e-05	9.62617e-06	0.553632	0.146105	903	103	chr3	188976960	TPRG1	protein_coding	non-coding intronic,intronic
rs7710169	0.618141	0.252218	2.00192e-05	1.09998e-05	0.546648	0.131079	915	94	chr5	72253221	MRPS27	protein_coding	non-coding intronic,intronic
rs7736737	0.639304	0.300187	4.89373e-05	1.14564e-05	0.610716	0.231497	757	250	chr5	115188701	AC008494.2	antisense	non-coding
rs11911193	0.597146	0.211912	0.00501847	1.14729e-05	0.570213	0.167547	634	329	chr21	31070508				UBE3AP2	processed_pseudogene	7340	TIAM1	protein_coding	47908
rs1033772	0.545701	0.198932	7.47147e-05	1.18694e-05	0.456916	0.111393	448	556
rs2020865	0.615403	0.239021	3.38489e-05	1.29347e-05	0.593528	0.19734	875	132	chr1	171207773	FMO2	protein_coding	non-coding,coding nonsyn|syn|nonsyn,3utr
rs2020865	0.615403	0.239021	3.38489e-05	1.29347e-05	0.593528	0.19734	875	132	chr1	171207773	AL021026.1	antisense	non-coding intronic
rs945387	0.447529	0.0739118	6.53189e-05	1.48908e-05	0.343044	-0.0012006	530	479
rs16855160	0.555546	0.183633	0.320168	1.49555e-05	0.550298	0.130063	810	196
rs10065814	0.641548	0.300541	0.000180956	1.50748e-05	0.627022	0.259718	750	258	chr5	143110417	ARHGAP26	protein_coding	intronic
rs3121309	0.588441	0.207863	0.000644337	1.53786e-05	0.537454	0.161057	649	359	chr1	228035335	WNT3A	protein_coding	intronic
rs6776576	0.629846	0.266906	1.40918e-05	1.77418e-05	0.612075	0.228478	749	260	chr3	132626804	ACAD11	protein_coding	non-coding,coding nonsyn|nonsyn|nonsyn
rs6776576	0.629846	0.266906	1.40918e-05	1.77418e-05	0.612075	0.228478	749	260	chr3	132626804	NPHP3-ACAD11	protein_coding	3utr
rs3748386	0.504135	0.135614	6.45545e-05	1.84557e-05	0.430003	0.0548974	391	614
rs4150125	0.619354	0.242955	0.000539698	2.05779e-05	0.594281	0.204776	686	323	chr16	84185345	TAF1C	protein_coding	5upstream,non-coding intronic,non-coding,intronic
rs2960877	0.574945	0.170838	0.000424315	2.14591e-05	0.550175	0.14114	537	472	chr7	71397770	GALNT17	protein_coding	non-coding intronic,intronic
rs4931655	0.582132	0.184325	0.00420607	2.50318e-05	0.56345	0.13751	828	180	chr12	32905128				PKP2	protein_coding	8288	AC087311.1	processed_pseudogene	80710
rs3894644	0.641929	0.289633	3.00716e-05	2.58317e-05	0.620088	0.250324	606	388	chr15	34426393	GOLGA8A	protein_coding	non-coding intronic
rs12221332	0.639802	0.286575	0.000172446	2.7666e-05	0.560157	0.161413	742	266	chr10	74891184	KAT6B	protein_coding	intronic,non-coding intronic
rs12314459	0.605862	0.24804	0.0119063	2.80007e-05	0.582908	0.184531	888	120	chr12	28575332	CCDC91	protein_coding	3downstream,intronic
rs6468507	0.610614	0.236445	3.81467e-05	3.16222e-05	0.538699	0.130346	837	170	chr8	96464728				RNU6-1172P	snRNA	33568	SDC2	protein_coding	28623
rs3796947	0.581617	0.203025	0.000824812	3.24605e-05	0.543099	0.126251	863	143	chr4	109949609	EGF	protein_coding	intronic
rs10826223	0.63395	0.273037	0.000191536	3.3607e-05	0.613737	0.239208	618	391	chr10	46056997				MSMB	protein_coding	10728	RPL23AP61	processed_pseudogene	6253
rs7813807	0.588015	0.199056	0.000955588	3.92854e-05	0.547631	0.139231	266	743	chr8	41057208				RNU6-356P	snRNA	24210	SFRP1	protein_coding	204750
rs7601484	0.61819	0.269788	0.00674988	3.98086e-05	0.601951	0.217779	757	252	chr2	79985399	CTNNA2	protein_coding	intronic
rs2586471	0.556058	0.184072	0.0158422	4.04726e-05	0.515604	0.105871	391	618
rs1405406	0.598119	0.203425	0.000146317	4.25571e-05	0.561326	0.158773	591	418	chr3	73896973	LINC02005	lincRNA	non-coding intronic
rs11705063	0.622261	0.265912	0.000871739	4.55131e-05	0.560977	0.170832	581	426	chr22	33874580	LARGE1	protein_coding	intronic,5upstream,non-coding intronic
rs288057	0.583341	0.178047	0.00156536	5.01451e-05	0.569492	0.144072	773	234	chr2	209527987	MAP2	protein_coding	intronic
rs7199185	0.603675	0.220912	6.52975e-05	5.08993e-05	0.549534	0.123354	879	128	chr16	54079695	FTO	protein_coding	intronic,non-coding intronic
rs9701126	0.605466	0.220946	6.38413e-05	5.12858e-05	0.547064	0.132015	846	155	chr1	84773881				SSX2IP	protein_coding	83078	AC104169.1	lincRNA	11546
rs7428806	0.606556	0.235175	4.16001e-05	5.2004e-05	0.543926	0.166159	761	247	chr3	65423836	MAGI1	protein_coding	intronic
rs6964725	0.598638	0.214539	0.000197628	5.74499e-05	0.566457	0.163293	599	390	chr7	79552099				NUP35P2	processed_pseudogene	7246	RNA5SP234	rRNA_pseudogene	102010
rs181990	0.611516	0.232865	8.21006e-05	6.02854e-05	0.565223	0.164362	867	141
rs3772790	0.578827	0.210346	0.0330839	6.51178e-05	0.560874	0.142738	809	199	chr3	124682378	KALRN	protein_coding	intronic
rs6571400	0.593941	0.194075	0.000441108	6.60348e-05	0.559269	0.13109	690	318	chr14	20772438				EDDM3B	protein_coding	1490	RNASE6	protein_coding	8613
rs6944016	0.587798	0.194691	0.00115081	6.99195e-05	0.564867	0.13615	908	101	chr7	138695732	SVOPL	protein_coding	intronic
rs8038077	0.620157	0.271731	0.00975786	7.38069e-05	0.602331	0.232765	842	167
rs9729740	0.632904	0.290514	0.000904447	9.36496e-05	0.609778	0.226128	764	245	chr1	47068033	CYP4Z1	protein_coding	intronic
rs2459444	0.512963	0.165471	0.000814224	9.48151e-05	0.453857	0.09108	383	621
rs6047490	0.573155	0.164072	0.00233791	0.000113314	0.547538	0.109172	838	170
rs3782858	0.606982	0.243351	0.00894475	0.000118887	0.600145	0.220566	753	256	chr12	253203	SLC6A13	protein_coding	non-coding intronic,intronic
rs7182018	0.619694	0.242392	0.00133699	0.000137205	0.581184	0.181776	823	182	chr15	39340068	AC013652.1	lincRNA	non-coding intronic
rs563916	0.555276	0.168323	0.00480074	0.000143232	0.52151	0.110748	805	190
rs4875308	0.620166	0.274707	0.00926657	0.000162333	0.582419	0.203718	278	731	chr8	4203082	CSMD1	protein_coding	intronic
rs9586123	0.600206	0.215031	0.000341305	0.000162829	0.579627	0.180563	829	178	chr13	87962612				TET1P1	processed_pseudogene	70140	AL354896.1	lincRNA	180255
rs6114789	0.593438	0.19087	0.000166034	0.000166364	0.570507	0.150355	622	386	chr20	2530384				ZNF343	protein_coding	5682	TMC2	protein_coding	6223
rs17467553	0.567995	0.185715	0.0512227	0.000172848	0.549495	0.125917	878	131	chr4	10571243	CLNK	protein_coding	intronic
rs4717344	0.581641	0.217263	0.00483456	0.000173518	0.53124	0.140318	561	399	chr7	67021557	TYW1	protein_coding	intronic
rs11000440	0.615951	0.244216	0.000358038	0.00018304	0.599908	0.209483	863	142	chr10	72902346	OIT3	protein_coding	intronic
rs17389100	0.568377	0.156885	0.00443735	0.000185588	0.548321	0.112823	867	138	chr2	18316577	KCNS3	protein_coding	non-coding intronic
rs8093593	0.565174	0.145103	0.000755209	0.000194533	0.533162	0.0973477	801	208	chr18	48306753	ZBTB7C	protein_coding	intronic
rs2284827	0.631463	0.276844	0.000427567	0.000195007	0.608521	0.234881	521	488	chr22	17567525	SLC25A18	protein_coding	intronic,non-coding intronic
rs7110941	0.623637	0.25525	0.00041828	0.000222653	0.605223	0.215781	664	344	chr11	110716763				ARHGAP20	protein_coding	3574	HNRNPA1P60	processed_pseudogene	71263
rs566122	0.580309	0.221685	0.00266154	0.000231401	0.536417	0.167634	768	240
rs12511553	0.595286	0.20056	0.000501083	0.00023821	0.58069	0.166779	632	369	chr4	60426821				AC097655.1	processed_pseudogene	388235	LINC02496	lincRNA	323765
rs2065668	0.551217	0.169187	0.00342675	0.000259314	0.493423	0.10166	447	562
rs10191823	0.619942	0.270538	0.0019897	0.000265908	0.612536	0.243378	757	252	chr2	191253956	MYO1B	protein_coding	intronic
rs12600400	0.635843	0.28013	0.00119356	0.000274345	0.611088	0.229586	672	337	chr17	12672380	MYOCD	protein_coding	intronic
rs12600400	0.635843	0.28013	0.00119356	0.000274345	0.611088	0.229586	672	337	chr17	12672380	AC005358.1	antisense	non-coding intronic
rs11612583	0.597607	0.217371	0.00107112	0.000275894	0.566136	0.164614	663	344	chr12	19442696	AEBP2	protein_coding	intronic
rs7863242	0.59039	0.216695	0.00304005	0.000299229	0.555943	0.177468	382	619	chr9	88165869				AL353726.1	processed_pseudogene	20019	AL353726.2	TEC	11826
rs7728232	0.50097	0.11475	0.00211992	0.000305925	0.440339	0.0589824	458	550	chr5	55924516				IL31RA	protein_coding	1663	IL6ST	protein_coding	10579
rs6503954	0.639262	0.289419	0.000461375	0.000306537	0.610654	0.232496	694	313	chr17	60245368	USP32	protein_coding	intronic
rs6503954	0.639262	0.289419	0.000461375	0.000306537	0.610654	0.232496	694	313	chr17	60245368	AC104763.1	processed_pseudogene	non-coding
rs1169072	0.413605	0.0525856	0.00367103	0.000311142	0.376707	-0.0051474	351	620	chr12	121963595	WDR66	protein_coding	intronic,non-coding intronic
rs10860431	0.603643	0.220451	0.000566285	0.00031154	0.547407	0.151634	605	384	chr12	99408730	ANKS1B	protein_coding	intronic
rs174868	0.579545	0.177714	0.00144918	0.0003206	0.562128	0.141921	893	116	chr11	61603811	AP002754.1	lincRNA	non-coding intronic
rs1469170	0.440384	0.0738719	0.000937246	0.000367649	0.37223	-4.73e-05	380	629
rs31535	0.556997	0.161157	0.0146096	0.000432259	0.526053	0.113105	267	741
rs17227921	0.607702	0.239751	0.00215691	0.000496851	0.558983	0.167417	227	781	chr16	19558289	VPS35L	protein_coding	intronic,non-coding intronic
rs1735444	0.616653	0.243881	0.000559524	0.000515033	0.579243	0.188221	785	217	chr3	60678342	FHIT	protein_coding	intronic,non-coding intronic
rs10100593	0.632125	0.305417	0.00147697	0.000531529	0.555361	0.194437	297	712	chr8	13761728				AC022880.1	processed_pseudogene	18947	AC022690.2	lincRNA	82373
rs2850374	0.498341	0.028097	2.05606e-12	0.000556915	0.421994	0	760	247
rs3138287	0.640256	0.31537	0.0031983	0.000563401	0.591485	0.219637	763	245	chr12	91146655	DCN	protein_coding	5upstream,intronic
rs7198481	0.624032	0.291508	0.000591407	0.000613635	0.565314	0.198983	863	146	chr16	20409485				PDILT	protein_coding	4748	ACSM5	protein_coding	49
rs744908	0.618323	0.247025	0.000544738	0.000660779	0.584902	0.189672	886	120	chr1	116460966	LINC01762	lincRNA	non-coding intronic
rs2247453	0.641804	0.294722	0.00477796	0.000670307	0.613268	0.237708	749	260	chr10	78544548	LINC00595	lincRNA	3downstream,non-coding intronic
rs2247453	0.641804	0.294722	0.00477796	0.000670307	0.613268	0.237708	749	260	chr10	78544548	AC012560.1	lincRNA	non-coding intronic
rs2247453	0.641804	0.294722	0.00477796	0.000670307	0.613268	0.237708	749	260	chr10	78544548	AL583852.1	lincRNA	non-coding intronic
rs12668837	0.613535	0.240229	0.00206051	0.000694041	0.575871	0.193987	640	354	chr7	158708114				NCAPG2	protein_coding	3285	AC019084.1	processed_pseudogene	11616
rs2545754	0.624213	0.289347	0.00302897	0.000822335	0.604429	0.230165	762	245
rs16916328	0.633532	0.27125	0.00342761	0.000903151	0.559755	0.187797	657	350	chr10	61593300				TMEM26-AS1	antisense	111344	CABCOCO1	protein_coding	69661
rs1719437	0.610526	0.235743	0.00030444	0.000984421	0.589308	0.205736	920	87	chr8	16690138	AC011586.2	lincRNA	non-coding intronic
rs161041	0.555909	0.140701	0.00801389	0.00101931	0.522497	0.0844031	810	196	chr5	146805388	PPP2R2B	protein_coding	intronic,non-coding intronic
rs11658898	0.627551	0.268709	0.00651441	0.00102619	0.608008	0.225784	757	249	chr17	18843863	PRPSAP2	protein_coding	intronic
rs12604812	0.612078	0.231189	0.00805004	0.00104735	0.589415	0.195557	692	317	chr18	24508931				AC007922.1	lincRNA	17851	AC007922.3	lincRNA	7768
rs12131363	0.559065	0.16259	0.00943697	0.00112558	0.512435	0.102629	683	320	chr1	238415928				RNU6-725P	snRNA	90140	LINC01139	lincRNA	60614
rs9823491	0.605896	0.249382	0.0174828	0.00114368	0.575704	0.204182	310	698	chr3	1176595	CNTN6	protein_coding	intronic
rs2819365	0.399761	0.0283893	0.00220505	0.00118717	0.347558	-0.0014896	465	543
rs16883008	0.618535	0.256997	0.137021	0.00120826	0.614639	0.24054	750	255	chr6	72884227	KCNQ5	protein_coding	intronic
rs6754620	0.554691	0.135906	0.00475086	0.00123926	0.544974	0.0947649	819	189
rs17752156	0.612486	0.234596	0.00104196	0.0012775	0.577944	0.189363	737	266	chr7	29479225	CHN2	protein_coding	5upstream,intronic
rs17752156	0.612486	0.234596	0.00104196	0.0012775	0.577944	0.189363	737	266	chr7	29479225	AC004593.3	protein_coding	intronic
rs720988	0.586559	0.187612	0.00162264	0.00132305	0.523187	0.132531	665	344	chr6	44797923				AL136140.2	TEC	244642	SUPT3H	protein_coding	11394
rs13251521	0.495581	0.118055	0.00126118	0.00150056	0.413984	0.0417044	504	504	chr8	4428141	CSMD1	protein_coding	intronic
rs12636589	0.60443	0.213828	0.00341594	0.001811	0.571729	0.162951	865	144	chr3	118256308	AC068633.1	lincRNA	non-coding intronic
rs783018	0.578072	0.21385	0.0534674	0.00215808	0.552714	0.159551	266	742
rs1838990	0.612697	0.249205	0.00646136	0.00225665	0.566305	0.201774	448	511	chr3	63182175				LINC00698	lincRNA	57113	UBL5P3	processed_pseudogene	21043
rs2064588	0.616648	0.257705	0.00182549	0.00242666	0.592084	0.217815	834	170	chr10	81865336				RPA2P2	processed_pseudogene	728001	NRG3	protein_coding	9978
rs940114	0.506571	0.121645	0.246379	0.00255756	0.499752	0.0806459	322	687
rs1260712	0.593335	0.197245	0.00643889	0.00444614	0.573197	0.16116	888	114	chr12	32069413				AC016957.1	processed_pseudogene	61978	AC048344.2	processed_pseudogene	3321
rs944281	0.56476	0.193978	0.0217061	0.00486703	0.529173	0.154878	307	702
rs2387174	0.608	0.248256	0.00286231	0.00512503	0.587713	0.228589	551	456
rs2253927	0.645644	0.296873	0.00741045	0.00697117	0.618409	0.255535	515	493	chr10	7434682				AL139125.2	TEC	21215	AL139125.1	lincRNA	10876
rs667052	0.562364	0.168521	0.0349879	0.00728548	0.544492	0.137661	283	725
rs10508213	0.574125	0.181469	0.0593013	0.00762383	0.554605	0.147142	740	269
rs7082499	0.620154	0.267767	0.0377677	0.00991478	0.61243	0.251891	751	258	chr10	87697167	PAPSS2	protein_coding	intronic,non-coding intronic
rs7036781	0.611248	0.236088	0.0534863	0.0210026	0.590666	0.220076	244	765	chr9	87544988	DAPK1	protein_coding	intronic,non-coding intronic
rs2003154	0.586232	0.212425	0.00912601	0.0277269	0.54218	0.174742	724	285	chr1	110207655				SLC6A17	protein_coding	5453	LINC02586	antisense	1179
rs10504814	0.591756	0.197463	0.0952204	0.054498	0.580675	0.18254	752	257	chr8	85636122				AC093331.1	processed_pseudogene	18610	REXO1L8P	processed_pseudogene	6655
rs1241515	0.525623	0.137184	0.0650387	0.0727363	0.504533	0.115334	296	709
rs6723096	0.645141	0.316595	0.272091	0.0795148	0.642169	0.303554	757	250	chr2	28202643	BABAM2	protein_coding	intronic
rs6955186	0.566503	0.160279	0.81728	0.157092	0.570233	0.148327	868	139
rs10994209	0.514648	0.163789	0.745595	0.647053	0.531822	0.173148	401	607
rs4436877	0.375601	0.0262551	1	1	0.561746	0.179609	540	468

## Sheet: F Coronal top 500
snp	f1	mcc	f1.p	mcc.p	f1.permute	mcc.permute	AA	Aa.aa	Chromosome	Position	Overlapped.Gene	Gene.Type	Annotation	Nearest.Upstream.Gene	Type.of.Nearest.Upstream.Gene	Distance.to.Nearest.Upstream.Gene	Nearest.Downstream.Gene	Type.of.Nearest.Downstream.Gene	Distance.to.Nearest.Downstream.Gene
rs10802451	0.641705	0.301298	1.06631e-34	4.05988e-39	0.345878	0.00166222	487	513	chr1	246864348	AHCTF1	protein_coding	intronic,5upstream,non-coding intronic
rs2253927	0.616667	0.24252	1.97992e-19	7.88183e-37	0.359721	0.00800481	515	493	chr10	7434682				AL139125.2	TEC	21215	AL139125.1	lincRNA	10876
rs17102716	0.614219	0.231244	2.84793e-42	1.50638e-33	0.401099	0.00251699	654	354	chr5	145115279				NAMPTP2	processed_pseudogene	109490	AC132803.1	lincRNA	107331
rs981684	0.595589	0.210402	2.06234e-33	2.11417e-33	0.401035	0.00462505	319	689	chr17	40779560	KRT27	protein_coding	coding nonsyn|nonsyn,5upstream
rs6703902	0.604964	0.217131	8.91143e-25	7.10003e-33	0.422413	0.00512202	671	308	chr1	104238145				AC092506.1	transcribed_processed_pseudogene	11467	AL591888.1	lincRNA	760261
rs596985	0.680268	0.379372	2.17404e-10	1.08169e-32	0.459881	0.0146616	924	84	chr1	63811364	ROR1	protein_coding	non-coding intronic,intronic
rs11746806	0.653002	0.318526	2.39531e-30	2.42605e-32	0.473383	0.0127145	911	97	chr5	34266066				AC138409.2	transcribed_unprocessed_pseudogene	21270	AC138853.1	processed_pseudogene	106962
rs7982701	0.619279	0.25378	5.75012e-33	3.59583e-32	0.382444	0.011312	584	424	chr13	19895317				AL355001.2	lincRNA	30269	ZMYM2	protein_coding	63353
rs1471495	0.601735	0.215602	5.5412e-32	3.67858e-32	0.402189	0.00811216	626	383	chr12	121829312	SETD1B	protein_coding	intronic
rs2506933	0.610151	0.24469	1.02614e-24	1.13551e-31	0.461081	0.0075303	864	143
rs11911193	0.640743	0.289349	8.40193e-30	2.2368e-31	0.416529	0.00479384	634	329	chr21	31070508				UBE3AP2	processed_pseudogene	7340	TIAM1	protein_coding	47908
rs2283650	0.605765	0.231706	6.21547e-14	2.57437e-30	0.417481	0.00865192	261	748	chr22	19350889	HIRA	protein_coding	intronic
rs216276	0.600914	0.208129	8.98109e-36	3.6554e-30	0.4129	0.0099878	658	351	chr19	3004794	TLE2	protein_coding	intronic,3downstream
rs28732074	0.615017	0.234482	5.1991e-36	4.09927e-30	0.438209	0.00541451	714	246	chr6	30832515				LINC00243	lincRNA	1856	LINC02570	lincRNA	7011
rs4150125	0.612443	0.232901	5.26482e-38	4.58211e-30	0.42105	0.0109703	686	323	chr16	84185345	TAF1C	protein_coding	5upstream,non-coding intronic,non-coding,intronic
rs2296137	0.600677	0.227794	1.22748e-13	5.54314e-30	0.413611	-0.000156	709	293	chr10	5910670	FBH1	protein_coding	intronic,3downstream,non-coding intronic
rs1551419	0.629842	0.267386	1.41991e-29	7.48492e-30	0.467818	0.00739359	903	104	chr15	27277213	GABRG3	protein_coding	intronic,non-coding intronic
rs17133610	0.621293	0.258034	2.71193e-32	1.50906e-29	0.436929	0.0105006	743	266
rs2544062	0.647552	0.301127	1.04818e-26	1.51914e-29	0.462878	0.0114654	877	131	chr2	216281686	44624	protein_coding	intronic
rs13396891	0.616232	0.247358	5.4078e-12	1.6076e-29	0.431383	0.00983139	751	251	chr2	20630202	HS1BP3	protein_coding	intronic
rs2283933	0.59298	0.224637	3.09832e-23	1.66062e-29	0.392867	0.00620041	666	340
rs11979332	0.603799	0.219398	9.83406e-40	2.06616e-29	0.377093	0.00318443	576	433	chr7	86952429	KIAA1324L	protein_coding	intronic
rs9450180	0.601455	0.244583	2.25037e-19	2.48363e-29	0.372981	0.00680066	525	443	chr6	61492394				AL356131.1	processed_pseudogene	251083	MTRNR2L9	processed_pseudogene	81934
rs10808897	0.623243	0.261665	2.64414e-22	2.68474e-29	0.448371	0.00399583	836	166	chr8	48062056	UBE2V2	protein_coding	3utr,3downstream
rs16952126	0.652061	0.31672	7.45458e-24	2.76689e-29	0.462053	0.00256324	893	114	chr16	47082273	NETO2	protein_coding	3downstream,3utr
rs1562250	0.61155	0.233023	1.56588e-30	2.84588e-29	0.445395	0.0150349	832	176	chr15	72525706	ARIH1	protein_coding	non-coding intronic,intronic
rs12021769	0.611313	0.240654	7.99609e-15	2.95378e-29	0.413704	0.0114722	742	267	chr1	177162931	ASTN1	protein_coding	intronic,non-coding intronic
rs7198481	0.588813	0.206677	7.4635e-26	3.67551e-29	0.45078	0.00216806	863	146	chr16	20409485				PDILT	protein_coding	4748	ACSM5	protein_coding	49
rs12919440	0.602078	0.229172	1.45539e-32	4.33448e-29	0.374174	0.0118529	557	451	chr16	66416970				LINC00920	lincRNA	4835	BEAN1	protein_coding	10327
rs9501605	0.618723	0.252694	1.7855e-25	6.13807e-29	0.444279	0.0101817	757	247	chr6	32192747	GPSM3	protein_coding	intronic,5utr
rs1006208	0.609983	0.246271	3.27284e-28	7.64493e-29	0.415389	0.0120484	281	727	chr22	25923145	MYO18B	protein_coding	intronic,non-coding intronic
rs9526615	0.582204	0.187062	3.09277e-23	8.56738e-29	0.40385	0.00554673	332	677	chr13	49869542				AL136301.1	antisense	76235	RNY4P30	misc_RNA	20092
rs10445823	0.620274	0.245124	7.40207e-49	1.31761e-28	0.430997	0.00625158	789	220	chr2	219045442				CFAP65	protein_coding	3915	IHH	protein_coding	8978
rs1004878	0.634204	0.296692	4.15098e-29	1.35565e-28	0.456955	0.013419	870	139	chr1	76858955				LINC02567	lincRNA	79688	ST6GALNAC5	protein_coding	8486
rs2084729	0.616514	0.264057	1.74167e-33	1.90127e-28	0.450285	0.0119535	842	167
rs7710169	0.653859	0.328283	5.60179e-28	1.98556e-28	0.476635	0.023279	915	94	chr5	72253221	MRPS27	protein_coding	non-coding intronic,intronic
rs2073791	0.601699	0.230356	6.45334e-17	2.46654e-28	0.35909	0.0105679	487	522	chr7	104482541	LHFPL3	protein_coding	intronic
rs10516939	0.635773	0.278941	1.52603e-17	3.15186e-28	0.403976	0.0151842	591	418	chr4	93653549	GRID2	protein_coding	intronic
rs7109919	0.611501	0.237435	6.10106e-39	3.64846e-28	0.439797	0.00695454	733	250	chr11	1937879	TNNT3	protein_coding	5upstream,non-coding intronic,intronic
rs17715481	0.608445	0.227889	5.55209e-36	4.20289e-28	0.408848	0.00156861	664	343	chr5	132479692	AC116366.3	protein_coding	intronic,non-coding intronic
rs17715481	0.608445	0.227889	5.55209e-36	4.20289e-28	0.408848	0.00156861	664	343	chr5	132479692	C5orf56	processed_transcript	non-coding intronic
rs16841275	0.601542	0.219513	2.57656e-10	4.44611e-28	0.43458	0.00784807	761	248	chr3	99509669	AC107029.1	lincRNA	non-coding intronic
rs1959997	0.579751	0.164411	1.87237e-20	5.38586e-28	0.425032	0.00834268	690	319	chr14	98263592				AL163932.1	lincRNA	58449	RN7SL714P	misc_RNA	87775
rs760788	0.580923	0.211089	3.67541e-26	5.45712e-28	0.401718	0.00684776	329	680
rs2650133	0.606871	0.232248	1.24842e-17	5.957e-28	0.40772	0.0113011	280	728	chr12	32237740	BICD1	protein_coding	intronic
rs6848047	0.615328	0.251312	2.43155e-26	7.70965e-28	0.381179	0.0111665	622	386	chr4	85754572	ARHGAP24	protein_coding	intronic
rs1707082	0.623609	0.253655	9.38532e-33	8.02157e-28	0.469895	0.011263	912	96	chr5	22793225	CDH12	protein_coding	intronic
rs6050732	0.642843	0.293757	8.4299e-21	8.99818e-28	0.47309	0.0168399	887	121	chr20	25629821	ZNF337-AS1	antisense	non-coding intronic
rs4618784	0.608573	0.224011	1.11921e-20	1.15241e-27	0.46749	0.0135298	874	133	chr9	24467700				AL365204.3	unprocessed_pseudogene	511256	IZUMO3	protein_coding	75252
rs12025905	0.592867	0.191747	8.35681e-28	1.40935e-27	0.426799	0.00754457	741	262	chr1	171557771	PRRC2C	protein_coding	5upstream,coding nonsyn
rs2995211	0.589733	0.204553	1.08322e-22	1.70445e-27	0.438643	0.00840815	794	215	chr9	101946738				MTND3P4	processed_pseudogene	152982	ARL2BPP7	processed_pseudogene	108514
rs1834640	0.696687	0.41021	4.20789e-31	1.72425e-27	0.482197	0.020036	929	80	chr15	48099968				AC092078.2	lincRNA	50856	SLC24A5	protein_coding	21004
rs219699	0.612159	0.232645	5.48151e-24	2.07774e-27	0.399001	0.0118181	617	390	chr21	26406128	AP001596.1	antisense	non-coding intronic
rs219699	0.612159	0.232645	5.48151e-24	2.07774e-27	0.399001	0.0118181	617	390	chr21	26406128	CYYR1-AS1	antisense	non-coding intronic,non-coding
rs3828857	0.600385	0.221179	3.96129e-29	3.06163e-27	0.42114	0.00713422	268	741	chr6	5665831	AL022097.1	antisense	non-coding intronic
rs3828857	0.600385	0.221179	3.96129e-29	3.06163e-27	0.42114	0.00713422	268	741	chr6	5665831	FARS2	protein_coding	intronic
rs16929103	0.608536	0.234534	1.1905e-26	3.26194e-27	0.443015	0.00852393	754	254	chr10	71588230	CDH23	protein_coding	intronic,non-coding intronic
rs10159833	0.639006	0.305174	8.39586e-17	7.3036e-27	0.458558	0.0257172	750	258	chr10	93873984				LGI1	protein_coding	67712	RAB11AP1	processed_pseudogene	7309
rs260958	0.582724	0.209422	3.50582e-26	7.36663e-27	0.410372	0.0078483	313	696
rs187306	0.600352	0.209553	8.10514e-25	8.90586e-27	0.427298	0.00765876	767	241	chr9	90824807	SYK	protein_coding	intronic,non-coding intronic
rs893272	0.609492	0.227034	4.85376e-27	1.22472e-26	0.468302	0.00676212	891	118	chr15	59848796				RPS3AP6	processed_pseudogene	79650	AC092079.1	processed_pseudogene	22715
rs17045450	0.609415	0.230121	6.39553e-23	1.2419e-26	0.447714	0.0124997	763	246	chr4	113042714	ANK2	protein_coding	intronic
rs17045450	0.609415	0.230121	6.39553e-23	1.2419e-26	0.447714	0.0124997	763	246	chr4	113042714	AC093879.1	antisense	non-coding intronic
rs17618669	0.635868	0.276322	1.82605e-29	1.44445e-26	0.409832	0.0041287	650	324	chr13	54637046				RPL13AP25	processed_pseudogene	195731	AL390964.1	lincRNA	303797
rs10201099	0.582016	0.182288	1.37264e-21	1.48704e-26	0.423827	0.00832712	734	275	chr2	2254085	MYT1L	protein_coding	non-coding intronic,intronic
rs4468797	0.602755	0.214693	1.76384e-26	1.50232e-26	0.390469	0.00368266	598	410	chr2	62436854				AC093159.2	processed_pseudogene	86115	AC093159.1	lincRNA	26273
rs11033410	0.622907	0.271795	9.91193e-27	1.62784e-26	0.384706	0.0132769	552	420
rs179544	0.6283	0.275922	3.33694e-11	1.88311e-26	0.440737	0.0156476	826	183	chr14	30761597	AL121852.1	antisense	non-coding intronic
rs11964650	0.62652	0.262241	7.77076e-27	2.06896e-26	0.458759	0.00254277	876	133	chr6	111760735	FYN	protein_coding	non-coding intronic,5upstream,intronic
rs280372	0.575351	0.195394	1.69426e-19	2.56675e-26	0.390801	0.0141204	594	414	chr12	41114681				CNTN1	protein_coding	42263	PDZRN4	protein_coding	73767
rs252546	0.578276	0.198008	1.78048e-24	2.75763e-26	0.351472	0.0109544	459	549	chr5	7478801	ADCY2	protein_coding	non-coding intronic,intronic
rs10191823	0.61986	0.260762	1.4185e-25	2.77569e-26	0.445238	0.015816	757	252	chr2	191253956	MYO1B	protein_coding	intronic
rs998461	0.623288	0.254077	3.72413e-27	3.45251e-26	0.443165	0.0161752	752	255	chr5	158590475				AC091939.1	lincRNA	1929	EBF1	protein_coding	105441
rs10803869	0.60628	0.225858	8.91919e-29	3.90371e-26	0.451361	0.0105988	838	171	chr2	149166949	LYPD6B	protein_coding	intronic,non-coding intronic
rs1428488	0.628711	0.29363	2.31515e-25	4.02987e-26	0.397273	0.0129853	302	681	chr5	103509389	PDZPH1P	transcribed_unitary_pseudogene	non-coding intronic
rs720318	0.626202	0.263673	1.10503e-25	4.0316e-26	0.406483	0.00442359	635	372	chr1	5028934				BX005132.1	lincRNA	47366	AL691497.1	lincRNA	57525
rs9368704	0.605642	0.225038	5.54229e-24	4.13668e-26	0.442953	0.00672639	728	247	chr6	32073596	TNXB	protein_coding	intronic
rs35887610	0.619592	0.243541	2.48436e-18	4.59089e-26	0.396648	0.00459564	637	372	chr15	99902111				AC090825.1	lincRNA	24963	AC084855.1	antisense	68104
rs17563161	0.566306	0.204453	1.13344e-18	4.97666e-26	0.349931	0.00816199	451	555
rs12214799	0.636238	0.287442	5.55935e-29	7.63963e-26	0.466091	0.00479154	886	115	chr6	67713436				RF00019	misc_RNA	87972	AL713998.1	lincRNA	174210
rs6046570	0.594558	0.210665	7.43019e-21	8.22632e-26	0.466482	0.00456866	909	100	chr20	20048820	CRNKL1	protein_coding	intronic
rs17044596	0.600697	0.220142	3.19359e-18	8.50522e-26	0.437661	0.00501707	808	200
rs11853517	0.607494	0.22175	3.40927e-29	1.00674e-25	0.453757	0.0118712	856	152	chr15	39991073	EIF2AK4	protein_coding	intronic,5upstream
rs1852880	0.630922	0.271178	3.36118e-28	1.09004e-25	0.454572	0.0198933	840	166	chr12	128029583				LINC02441	lincRNA	2417	LINC02369	lincRNA	57402
rs9394699	0.604982	0.214374	3.55555e-18	1.15806e-25	0.463721	0.0118998	864	144	chr6	40481551	LRFN2	protein_coding	intronic
rs1041515	0.626888	0.269568	4.96946e-33	1.17693e-25	0.434018	0.0153289	779	229	chr13	74331813				RNY1P5	misc_RNA	42599	RPL21P108	processed_pseudogene	45350
rs7143212	0.60589	0.233558	4.32864e-22	1.18353e-25	0.461672	0.0111766	877	124	chr14	101199432				RF00012	snoRNA	53737	AL355836.1	processed_pseudogene	17940
rs2117652	0.606488	0.232602	1.8948e-12	1.34324e-25	0.38233	0.0187492	458	549	chr15	87793527				AC020687.1	lincRNA	89675	NTRK3	protein_coding	66224
rs10964534	0.60855	0.222799	2.02758e-34	1.40768e-25	0.44193	0.00256063	808	201	chr9	20327756				AL591222.3	processed_pseudogene	359762	AL512635.1	processed_pseudogene	3690
rs3118924	0.598357	0.21027	3.18647e-23	1.63333e-25	0.38363	0.00739557	586	422	chr6	82991428	UBE3D	protein_coding	intronic
rs1541757	0.622621	0.259116	2.43482e-27	1.64281e-25	0.405612	0.0157113	592	400	chr4	14234388	AC092546.1	lincRNA	5upstream,non-coding intronic
rs8042089	0.622118	0.250335	2.14957e-28	1.9228e-25	0.472706	0.014432	910	98	chr15	91772244				AC105109.1	processed_pseudogene	28289	SLCO3A1	protein_coding	81451
rs7253395	0.577368	0.162372	2.48301e-36	2.0713e-25	0.428441	0.0102084	778	230	chr19	6401577	AC011491.1	transcribed_unitary_pseudogene	non-coding intronic
rs6539493	0.618172	0.255864	1.83123e-19	2.09026e-25	0.457054	0.00370909	867	142
rs804615	0.607399	0.226038	2.47561e-30	2.42754e-25	0.419464	0.00701486	268	740	chr20	22220537				LINC01432	lincRNA	145883	AL035258.1	lincRNA	17
rs7479049	0.604843	0.222937	1.6738e-20	2.80011e-25	0.440531	0.00642553	815	183	chr11	20411937	PRMT3	protein_coding	intronic,non-coding intronic
rs953726	0.632919	0.276909	9.32367e-22	3.21504e-25	0.476861	0.0207603	910	98
rs6835452	0.575534	0.195314	4.47732e-23	3.21513e-25	0.409965	0.00801069	629	362
rs7281691	0.605536	0.215421	2.56995e-32	3.79511e-25	0.431114	0.0120365	720	288	chr21	28810789				RF00026	snRNA	67498	N6AMT1	protein_coding	61402
rs10502587	0.59307	0.203738	7.79351e-27	4.77097e-25	0.448935	0.00860887	833	176
rs10049867	0.60524	0.222802	6.08388e-26	1.04174e-24	0.454909	0.0006502	864	140	chr4	36266047	AC104078.1	antisense	non-coding intronic
rs11929914	0.620575	0.258331	4.92263e-26	1.05056e-24	0.378312	0.023531	545	463	chr4	67311781				RNU6-699P	snRNA	414410	AC104806.2	lincRNA	105524
rs2255998	0.672926	0.357053	9.78777e-23	1.08981e-24	0.486774	0.0368585	909	100	chr14	61584964	AL355916.2	protein_coding	intronic
rs2255998	0.672926	0.357053	9.78777e-23	1.08981e-24	0.486774	0.0368585	909	100	chr14	61584964	FLJ22447	lincRNA	non-coding intronic
rs9684098	0.623455	0.260043	1.39901e-27	1.15604e-24	0.469599	0.0114144	892	116	chr4	175428678				AC095050.1	lincRNA	25568	AC131094.1	lincRNA	29611
rs16890462	0.597039	0.204546	5.85641e-31	1.16233e-24	0.451063	0.010459	843	162
rs10861834	0.602126	0.221183	4.60923e-18	1.17977e-24	0.421115	0.0151166	290	717	chr12	107903134				AC126177.5	unprocessed_pseudogene	3319	AC126177.7	processed_pseudogene	136
rs7849139	0.619633	0.250182	2.1459e-33	1.77946e-24	0.460458	0.00131973	887	120	chr9	16507739	BNC2	protein_coding	intronic
rs2588153	0.632972	0.273509	1.37523e-27	1.82555e-24	0.467205	0.0189085	895	111	chr8	17592148	PDGFRL	protein_coding	intronic
rs7269743	0.58545	0.190724	5.99824e-23	2.37747e-24	0.37681	0.0109155	390	619	chr20	7856067				AL031679.1	processed_pseudogene	23745	AL021879.1	processed_pseudogene	11260
rs16926123	0.608345	0.222232	7.06605e-21	3.85418e-24	0.428229	0.0182941	685	324	chr10	25576815	GPR158	protein_coding	intronic
rs16883008	0.624016	0.259585	2.1488e-28	4.4591e-24	0.435595	-0.0010189	750	255	chr6	72884227	KCNQ5	protein_coding	intronic
rs6537290	0.614755	0.255793	4.27055e-20	7.14829e-24	0.437675	0.0210977	247	760	chr4	138254541				SLC7A11	protein_coding	12192	AC093903.1	lincRNA	22574
rs2121400	0.616373	0.23715	1.38174e-25	7.8087e-24	0.440414	0.0153292	800	209	chr8	27090646				AC090150.2	lincRNA	2863	AC090150.1	antisense	93675
rs12460063	0.620671	0.246187	2.66602e-22	1.14283e-23	0.466776	0.0219171	872	135	chr19	28324111	AC005580.1	lincRNA	non-coding intronic
rs6467822	0.58103	0.187328	2.11413e-22	1.19715e-23	0.423908	0.00790313	743	266	chr7	139088265	ZC3HAV1	protein_coding	intronic
rs6882939	0.623179	0.260298	1.20328e-18	1.45964e-23	0.478009	0.023045	896	113	chr5	98331156				AC116347.1	processed_pseudogene	117035	AC233964.1	processed_pseudogene	7588
rs12962600	0.572861	0.235346	2.79255e-14	1.62487e-23	0.383784	0.0267551	517	466
rs6836368	0.628373	0.265821	3.70289e-23	1.76832e-23	0.479187	0.020521	917	91	chr4	129830131	LINC02465	lincRNA	non-coding intronic
rs6723096	0.612511	0.248736	8.68622e-25	2.04848e-23	0.447055	0.0233654	757	250	chr2	28202643	BABAM2	protein_coding	intronic
rs12331172	0.594211	0.207752	7.71434e-24	2.08119e-23	0.370477	0.00785263	589	420	chr4	124972947				ANKRD50	protein_coding	260215	FAT4	protein_coding	343452
rs182784	0.606997	0.231965	8.48503e-32	2.27965e-23	0.420985	0.0153383	269	739	chr20	57249477	BMP7	protein_coding	intronic
rs12194985	0.604725	0.214762	4.64819e-26	2.96276e-23	0.418222	0.0180109	664	345	chr6	6892178				BTF3P7	processed_pseudogene	96776	AL158817.1	lincRNA	8844
rs10810619	0.59533	0.25393	9.52227e-25	3.14008e-23	0.368175	0.0119192	438	568
rs6012603	0.595354	0.207048	3.8996e-27	4.05832e-23	0.444619	0.0135394	745	254	chr20	36446639	DLGAP4	protein_coding	intronic
rs4710184	0.605919	0.225576	9.38672e-19	5.96328e-23	0.481823	0.0193757	903	102	chr6	167101745	Z94721.2	processed_transcript	non-coding intronic
rs3829310	0.597002	0.20633	2.20945e-23	6.13974e-23	0.45522	0.00469612	859	147	chr12	21139122	AC022335.1	protein_coding	intronic
rs3829310	0.597002	0.20633	2.20945e-23	6.13974e-23	0.45522	0.00469612	859	147	chr12	21139122	SLCO1B1	protein_coding	intronic
rs1393846	0.6019	0.215946	1.78357e-23	6.8411e-23	0.392255	0.0199728	583	401	chr8	3429582	CSMD1	protein_coding	intronic
rs9671388	0.536039	0.171501	8.95135e-13	6.86074e-23	0.363012	0.00511783	565	444	chr14	62160234				AL390816.3	unprocessed_pseudogene	7976	AL389895.1	processed_pseudogene	354638
rs6911698	0.619247	0.251808	1.24681e-27	7.47089e-23	0.452307	0.0155321	834	174	chr6	90479208				AL132996.1	lincRNA	116576	MAP3K7	protein_coding	34365
rs604927	0.558855	0.183921	2.11718e-22	9.70548e-23	0.432709	0.00463302	770	239
rs2388814	0.536892	0.154427	2.44991e-14	1.22371e-22	0.363398	0.00506145	590	417
rs6079161	0.589928	0.18978	6.04521e-28	1.52209e-22	0.430096	0.00172401	787	221	chr20	13751166	ESF1	protein_coding	intronic
rs4149007	0.60584	0.218301	5.54283e-19	1.55861e-22	0.427997	0.0170809	693	315	chr12	21268321	SLCO1A2	protein_coding	3utr,3downstream
rs4740282	0.626839	0.265286	1.19438e-27	1.65833e-22	0.468695	0.0291034	872	128	chr9	131565530				PRRT1B	protein_coding	6910	RAPGEF1	protein_coding	11240
rs7104446	0.606118	0.219842	6.46816e-32	1.71392e-22	0.435719	0.00550487	740	265	chr11	95274775				AP000787.1	antisense	40671	AP001790.1	lincRNA	207631
rs7110941	0.607072	0.223858	3.89217e-20	1.78322e-22	0.422331	0.0201024	664	344	chr11	110716763				ARHGAP20	protein_coding	3574	HNRNPA1P60	processed_pseudogene	71263
rs4949150	0.578038	0.166606	3.89837e-32	2.31081e-22	0.378394	0.00511724	565	442	chr16	63772709				LINC02165	lincRNA	17952	AC092337.1	lincRNA	163069
rs9866095	0.625936	0.260329	1.03876e-22	2.56039e-22	0.472874	0.00342041	925	82	chr3	159603986	IQCJ-SCHIP1	protein_coding	intronic,non-coding intronic
rs6494736	0.595702	0.200443	3.75556e-20	2.85046e-22	0.462126	0.0155476	867	142	chr15	68340349	ITGA11	protein_coding	non-coding intronic,intronic
rs2583292	0.587266	0.231677	5.3206e-19	2.94934e-22	0.370716	0.00415746	558	449
rs10520145	0.580314	0.172409	7.50992e-29	3.1462e-22	0.43907	0.0112393	797	212
rs10908348	0.59085	0.203631	9.77123e-26	3.23727e-22	0.458893	0.0157015	857	151	chr1	37413009				RPS29P6	processed_pseudogene	82013	LINC01137	antisense	41870
rs17498926	0.613705	0.236386	1.11534e-19	3.91539e-22	0.425726	0.0265787	644	319	chr11	55669650				OR4C6	protein_coding	3455	OR4V1P	unprocessed_pseudogene	3886
rs3766364	0.592025	0.205746	1.47519e-19	3.97025e-22	0.458837	0.0180692	807	170	chr1	160642349	SLAMF1	protein_coding	non-coding intronic,intronic
rs11101464	0.593092	0.193618	1.2736e-13	4.0487e-22	0.417616	0.0156521	650	359	chr10	48765713	WDFY4	protein_coding	intronic
rs721862	0.618443	0.251679	1.6646e-19	4.9062e-22	0.435939	0.0221469	251	757
rs634484	0.605384	0.218491	1.32721e-21	5.47956e-22	0.47321	0.0214315	901	108	chr7	129522522				SMKR1	protein_coding	9590	AC078846.1	lincRNA	82026
rs11216129	0.598907	0.204745	2.16491e-27	6.56718e-22	0.436278	0.00963892	779	230	chr11	116749540	BUD13	protein_coding	intronic
rs2567133	0.612646	0.240081	1.81411e-25	7.75595e-22	0.451126	0.00486826	833	173	chr12	70554290	PTPRB	protein_coding	intronic
rs710493	0.652276	0.311807	3.09495e-24	8.88479e-22	0.480849	0.0341978	903	103	chr3	188976960	TPRG1	protein_coding	non-coding intronic,intronic
rs3997520	0.626758	0.281998	1.85218e-31	9.13786e-22	0.414304	0.0102438	282	727	chr6	44583750				AL136140.2	TEC	30469	SUPT3H	protein_coding	225567
rs8055964	0.60893	0.225686	5.57986e-25	9.24805e-22	0.460283	0.0112403	856	152	chr16	83827316				HSBP1	protein_coding	7579	MLYCD	protein_coding	71810
rs1436	0.610744	0.231225	8.10598e-17	1.16378e-21	0.416569	0.018929	633	372	chr4	66176537				AC116049.2	lincRNA	26525	MIR1269A	miRNA	100287
rs7229393	0.613537	0.238746	7.97216e-23	1.31288e-21	0.472275	0.0261355	902	107	chr18	77948980				RNA5SP461	rRNA_pseudogene	85413	LINC01029	lincRNA	22314
rs2249031	0.611787	0.236133	2.3211e-22	1.50092e-21	0.473668	0.0175055	906	103
rs9529180	0.601173	0.209123	5.41495e-21	1.52794e-21	0.444292	0.0162995	799	208	chr13	67072431	PCDH9	protein_coding	intronic
rs4353849	0.638685	0.284565	1.3468e-17	1.82479e-21	0.473732	0.0241921	884	125	chr4	5636925	EVC2	protein_coding	intronic
rs1903934	0.641234	0.289107	4.59417e-25	1.89786e-21	0.454784	0.0180694	831	178	chr12	45167541				RNA5SP361	rRNA_pseudogene	49653	PLEKHA8P1	transcribed_processed_pseudogene	5523
rs1391225	0.611875	0.235023	1.36142e-21	1.99242e-21	0.46005	0.0246255	858	150	chr16	86125244				AC135012.1	lincRNA	35718	AC135012.2	lincRNA	32962
rs6005492	0.620155	0.257433	5.70896e-17	3.12253e-21	0.484618	0.0240622	909	98	chr22	27510028				AL050402.1	lincRNA	49968	AL133456.1	lincRNA	53811
rs9483751	0.561091	0.207668	1.01121e-15	3.2701e-21	0.402279	0.00869017	349	659
rs7999941	0.570676	0.163945	1.71444e-19	3.42038e-21	0.401105	0.00334207	646	362	chr13	77784253				SLAIN1	protein_coding	20011	EDNRB-AS1	lincRNA	43969
rs4981938	0.591102	0.199285	4.65663e-31	3.44314e-21	0.382053	0.00055165	641	368
rs10896552	0.606923	0.286447	1.32832e-20	3.59772e-21	0.477534	0.026848	891	98	chr11	56903913	FADS2P1	unprocessed_pseudogene	non-coding intronic
rs11784029	0.587019	0.225608	2.86857e-27	3.82495e-21	0.358371	0.0246262	531	476
rs6114789	0.621575	0.246222	2.00076e-20	6.39435e-21	0.403484	0.0187157	622	386	chr20	2530384				ZNF343	protein_coding	5682	TMC2	protein_coding	6223
rs13402616	0.622659	0.257337	1.18542e-18	6.65805e-21	0.469648	0.0282944	859	150	chr2	201255044	CASP8	protein_coding	intronic,non-coding intronic
rs6464327	0.603141	0.221984	3.98735e-17	6.71499e-21	0.434997	0.0262952	735	273	chr7	153348828				AC079809.1	processed_pseudogene	204240	LINC01287	lincRNA	6537
rs6717877	0.581663	0.226421	1.34777e-17	6.84534e-21	0.412366	0.0237548	671	337
rs11705063	0.628792	0.277668	1.34535e-17	7.38641e-21	0.402499	0.0269685	581	426	chr22	33874580	LARGE1	protein_coding	intronic,5upstream,non-coding intronic
rs7984193	0.596424	0.198936	3.7922e-30	8.64045e-21	0.394515	0.00124849	622	382	chr13	81545089				AL353633.1	lincRNA	242682	PTMAP5	transcribed_processed_pseudogene	144822
rs10828173	0.57144	0.158555	3.74233e-21	8.85773e-21	0.444704	0.0139755	797	210
rs7565734	0.60132	0.207565	5.83352e-20	9.78627e-21	0.436095	0.0207767	251	757	chr2	26383953	SELENOI	protein_coding	intronic
rs846826	0.611095	0.226893	1.12785e-20	1.02489e-20	0.471156	0.0202554	892	117	chr9	120343696				MIR147A	miRNA	98646	CDK5RAP2	protein_coding	45173
rs2608738	0.615838	0.233614	5.29663e-18	1.28015e-20	0.471981	0.0218905	887	121	chr19	16789054	NWD1	protein_coding	coding nonsyn,3utr
rs2505730	0.679115	0.364194	8.2959e-18	1.79698e-20	0.50315	0.0564298	922	87	chr10	31232962	ZEB1-AS1	antisense	non-coding intronic
rs2505730	0.679115	0.364194	8.2959e-18	1.79698e-20	0.50315	0.0564298	922	87	chr10	31232962	AL356258.1	lincRNA	non-coding intronic
rs1871238	0.504108	0.188911	7.16376e-15	1.83576e-20	0.371901	0.00264467	602	404
rs7977482	0.611932	0.23293	1.32723e-15	2.00112e-20	0.450308	0.0313918	770	238	chr12	44139172	TMEM117	protein_coding	non-coding intronic,intronic
rs12196331	0.617758	0.246999	8.43076e-10	3.48697e-20	0.45954	0.0278446	902	106
rs4908898	0.587319	0.186513	1.99073e-25	3.94603e-20	0.436112	-0.0004819	783	182	chr1	6500303	PLEKHG5	protein_coding	intronic
rs10510069	0.603751	0.216304	2.64412e-22	4.12186e-20	0.457059	-0.0001466	881	127	chr10	120465287	PLPP4	protein_coding	intronic
rs17066348	0.594264	0.211158	4.16933e-14	4.48931e-20	0.456288	0.0230714	754	252	chr8	3536611	CSMD1	protein_coding	intronic
rs7004092	0.58585	0.192662	2.53313e-16	4.88198e-20	0.46503	0.0152527	869	140
rs17046611	0.619047	0.247412	8.34422e-19	5.27976e-20	0.455362	0.0275053	804	204	chr2	113674716				AC017074.2	lincRNA	1525	AC017074.1	lincRNA	2986
rs17112030	0.602817	0.211713	4.52862e-26	5.62415e-20	0.473385	0.0213659	907	102	chr10	96670835	PIK3AP1	protein_coding	non-coding intronic,intronic,5upstream
rs1991803	0.60388	0.245288	4.97482e-27	6.14875e-20	0.373887	0.00191257	370	639	chr5	165284071				LINC01938	lincRNA	42319	AC008415.1	lincRNA	64959
rs4246561	0.597374	0.205888	9.2486e-23	6.25713e-20	0.469269	0.0275617	872	134	chr2	1156748	SNTG2	protein_coding	non-coding intronic,intronic
rs17552029	0.634793	0.282234	4.63278e-21	7.26946e-20	0.467743	-0.0007576	908	100	chr11	106414942				AP002001.2	processed_pseudogene	103151	GUCY1A2	protein_coding	259070
rs4961707	0.580117	0.220829	3.12265e-12	9.34853e-20	0.465058	0.0332298	775	203
rs6061762	0.528907	0.176229	1.16561e-11	1.02629e-19	0.394479	0.0228953	648	361
rs12405776	0.584473	0.176999	8.27506e-25	1.20283e-19	0.416843	0.00582091	689	319
rs2769970	0.596528	0.199557	1.29527e-24	1.33411e-19	0.456969	0.00927695	853	140	chr9	26381876				AL353753.1	lincRNA	263468	AL442639.1	TEC	260821
rs1054866	0.6031	0.229161	5.47241e-21	1.52597e-19	0.377787	0.0312639	452	556	chr20	62939856	GID8	protein_coding	3downstream,intronic
rs4610856	0.559058	0.151905	2.50905e-23	1.8559e-19	0.410191	0.00818579	306	702	chr9	18301118	ADAMTSL1	protein_coding	intronic
rs2236431	0.56668	0.17573	3.75846e-16	1.92475e-19	0.402383	0.00205117	320	688
rs3745393	0.57428	0.18235	3.28106e-15	2.46804e-19	0.414022	0.00167016	276	730	chr19	8078281	FBN3	protein_coding	non-coding intronic,intronic
rs10842922	0.574434	0.165005	2.12582e-24	3.53245e-19	0.421731	0.0192261	673	335	chr12	27495478	SMCO2	protein_coding	intronic,non-coding intronic
rs4149202	0.578957	0.179481	3.44348e-17	3.56758e-19	0.460163	0.0253217	845	162	chr12	16361675	MGST1	protein_coding	intronic,non-coding intronic,5upstream
rs1555110	0.585152	0.183567	2.57167e-10	3.67495e-19	0.429929	0.0193813	713	292	chr6	1426555				FOXF2	protein_coding	30952	RN7SL352P	misc_RNA	80767
rs718672	0.647054	0.325383	9.46557e-15	3.89987e-19	0.466542	0.0350862	757	252	chr21	14276081	ABCC13	transcribed_unprocessed_pseudogene	non-coding intronic
rs7539544	0.583456	0.176917	1.49515e-10	4.25463e-19	0.428413	0.00612783	837	170
rs3779857	0.60134	0.227273	3.6148e-19	4.65425e-19	0.41718	0.0246013	333	675
rs12240317	0.63702	0.287336	1.59715e-25	4.7613e-19	0.444501	0.00769651	815	194	chr10	43518418				ZNF487	protein_coding	35239	AL450326.2	unprocessed_pseudogene	4838
rs437945	0.578783	0.169766	1.23505e-19	5.35434e-19	0.476096	0.019348	904	103	chr8	59054320	TOX	protein_coding	intronic
rs7146712	0.557952	0.179735	1.18737e-14	6.03181e-19	0.427311	0.0203976	282	726	chr14	100777047				DLK1	protein_coding	38823	MEG3	lincRNA	2363
rs217452	0.554575	0.17635	2.16313e-18	6.17818e-19	0.416366	0.00751514	725	283
rs12233656	0.591185	0.212681	7.53904e-19	6.44202e-19	0.405145	0.0227517	604	405	chr4	38735397				KLF3	protein_coding	34355	RNA5SP158	rRNA_pseudogene	23394
rs11681837	0.591242	0.198653	7.93403e-17	8.76054e-19	0.434187	0.0253682	734	275	chr2	88376959				RF00026	snRNA	9097	RNU6-1168P	snRNA	6535
rs10508035	0.614192	0.250536	3.85884e-18	9.68071e-19	0.412719	0.0284349	617	391	chr13	98138545				IPO5	protein_coding	114248	FARP1	protein_coding	4017
rs1480138	0.622287	0.258245	2.52267e-18	1.02363e-18	0.476771	0.0215758	887	120	chr8	16235147	MSR1	protein_coding	intronic
rs6503954	0.57712	0.165606	6.10425e-29	1.0255e-18	0.421613	0.0066497	694	313	chr17	60245368	USP32	protein_coding	intronic
rs6503954	0.57712	0.165606	6.10425e-29	1.0255e-18	0.421613	0.0066497	694	313	chr17	60245368	AC104763.1	processed_pseudogene	non-coding
rs9460430	0.58934	0.184103	1.83427e-15	1.11488e-18	0.448409	0.0257087	744	264	chr6	19896526				ID4	protein_coding	55842	AL008627.1	processed_pseudogene	145929
rs17162257	0.64174	0.299465	9.44972e-15	1.14674e-18	0.482849	0.0321693	890	115	chr1	26602511				RNU7-29P	snRNA	79	AL627313.1	processed_pseudogene	37866
rs10059206	0.582564	0.203712	1.55717e-18	1.15737e-18	0.430026	0.026857	724	285
rs7997459	0.601644	0.217299	1.21927e-08	1.31252e-18	0.45559	0.032236	840	166	chr13	78938912				CCT5P2	processed_pseudogene	28370	NIPA2P5	processed_pseudogene	151871
rs7139277	0.611209	0.233023	3.01845e-21	1.6132e-18	0.471381	0.0213898	884	123	chr12	121956170	WDR66	protein_coding	non-coding intronic,intronic
rs796437	0.581426	0.195947	7.2366e-19	1.9567e-18	0.412183	0.0156722	328	680
rs10943230	0.553324	0.165237	3.75544e-15	3.49351e-18	0.405459	0.0202378	369	638
rs6855229	0.575798	0.211122	3.30086e-16	4.44693e-18	0.426661	0.0337063	722	287	chr4	5760434	EVC	protein_coding	intronic
rs6855229	0.575798	0.211122	3.30086e-16	4.44693e-18	0.426661	0.0337063	722	287	chr4	5760434	CRMP1	protein_coding	non-coding intronic
rs1853426	0.526031	0.112407	2.31525e-14	4.53056e-18	0.375866	0.00669519	613	393	chr9	784064				KANK1	protein_coding	37958	DMRT1	protein_coding	57626
rs17027976	0.560008	0.146153	1.6646e-20	4.58345e-18	0.431881	0.0146422	770	238	chr4	98715064				AC114811.1	processed_pseudogene	1093	BTF3P13	processed_pseudogene	25678
rs12090691	0.609754	0.246644	2.33013e-15	7.22699e-18	0.492079	0.0491311	908	100	chr1	34601942				AC115286.1	processed_pseudogene	324650	MIR552	miRNA	67657
rs2660228	0.606872	0.229735	7.47621e-19	8.71272e-18	0.457686	0.0363583	825	184	chr16	4878338	UBN1	protein_coding	intronic,3downstream
rs7248759	0.582633	0.223785	4.81257e-15	1.09776e-17	0.366756	0	404	602
rs10758900	0.570138	0.161468	1.74186e-17	1.31008e-17	0.453293	0.0182276	822	187	chr9	7770942				PPIAP33	processed_pseudogene	172565	AL354694.1	lincRNA	15163
rs4728755	0.587036	0.191802	9.26388e-27	1.54181e-17	0.417538	0.0139467	280	723
rs4732067	0.603888	0.221483	1.75691e-17	1.64816e-17	0.461221	0.0350254	811	196	chr7	134899623	CALD1	protein_coding	intronic,non-coding intronic
rs10772929	0.599367	0.206575	2.35088e-14	2.89738e-17	0.438578	0.0272314	675	334	chr12	8020658				AC006511.4	lincRNA	1651	FOXJ2	protein_coding	12045
rs7607734	0.583014	0.186674	9.42407e-18	3.20202e-17	0.446985	0.0292875	785	222	chr2	142988231	KYNU	protein_coding	intronic
rs10853057	0.581729	0.176643	8.55037e-30	3.3692e-17	0.446854	0.012794	827	181
rs6483140	0.582753	0.207581	1.56319e-18	3.38091e-17	0.417817	0.00738092	733	270
rs10811061	0.538771	0.176932	4.29769e-13	3.77678e-17	0.377096	0.0154751	547	461
rs9921890	0.554846	0.169022	5.31211e-15	3.79757e-17	0.391979	0.00843121	362	646	chr16	52392945				CASC22	lincRNA	112307	AC007490.1	TEC	43827
rs6799128	0.592533	0.192159	1.1597e-24	3.96609e-17	0.417275	0.00918636	284	724	chr3	8254967	LMCD1-AS1	antisense	non-coding intronic
rs1208092	0.56707	0.157097	3.31694e-17	4.47481e-17	0.438107	0.0155329	754	255	chr7	80982039				AC004972.1	TEC	7315	AC005008.2	lincRNA	193469
rs817395	0.592944	0.195193	3.84717e-10	4.91962e-17	0.468426	0.0195289	870	138	chr1	85147489				MIR4423	miRNA	13616	AL603750.1	TEC	4998
rs10990412	0.612831	0.241236	8.43502e-17	5.56682e-17	0.456781	0.0367615	758	250	chr9	102992648				AL365396.1	processed_pseudogene	69404	CYLC2	protein_coding	2663
rs2069327	0.600076	0.219785	4.54155e-13	9.35211e-17	0.463812	0.0330055	822	187	chr6	48659234				RBMXP1	processed_pseudogene	444440	FO393412.1	processed_pseudogene	42257
rs4814689	0.587732	0.182076	1.97752e-18	1.03309e-16	0.463474	0.0245245	848	160	chr20	18049713	OVOL2	protein_coding	non-coding intronic,intronic
rs6918631	0.603548	0.220765	8.22928e-20	1.37656e-16	0.436539	0.00157824	748	261	chr6	28344679	ZSCAN31	protein_coding	intronic,non-coding intronic
rs1676303	0.591754	0.209714	6.99938e-14	1.45586e-16	0.446485	0.0359064	750	259
rs6726677	0.566526	0.142816	3.69501e-23	1.5224e-16	0.450119	0.014761	831	178	chr2	121732356	NIFK	protein_coding	5upstream,intronic,non-coding intronic
rs12411052	0.581874	0.180095	3.28719e-19	1.80644e-16	0.412069	0.0244686	628	381	chr1	110615908	KCNA2	protein_coding	intronic
rs12667032	0.606848	0.233002	3.70965e-12	1.84345e-16	0.460379	0.0245743	760	249	chr7	154614871	DPP6	protein_coding	intronic
rs916260	0.591998	0.207098	3.77538e-16	2.17613e-16	0.464521	0.0375446	838	170	chr22	43245327	SCUBE1	protein_coding	intronic
rs17756244	0.589951	0.193409	3.02325e-21	2.26537e-16	0.418901	0.0274616	646	359	chr3	115272397	AC046136.1	lincRNA	non-coding intronic
rs2247453	0.602938	0.209452	5.24335e-09	2.51751e-16	0.447958	0.02929	749	260	chr10	78544548	LINC00595	lincRNA	3downstream,non-coding intronic
rs2247453	0.602938	0.209452	5.24335e-09	2.51751e-16	0.447958	0.02929	749	260	chr10	78544548	AC012560.1	lincRNA	non-coding intronic
rs2247453	0.602938	0.209452	5.24335e-09	2.51751e-16	0.447958	0.02929	749	260	chr10	78544548	AL583852.1	lincRNA	non-coding intronic
rs605144	0.501916	0.165142	1.52963e-09	4.42314e-16	0.353687	0.00803923	461	547
rs2103961	0.564755	0.186791	2.60264e-13	5.39202e-16	0.454347	0.0241602	792	186
rs7560775	0.576657	0.184268	5.70171e-18	7.2297e-16	0.439638	0.0234809	776	233	chr2	54689195				AC093110.1	antisense	9150	EML6	protein_coding	34304
rs1835720	0.611619	0.237704	1.08539e-15	9.32468e-16	0.488101	0.0416867	911	98	chr2	200281251				MAIP1	protein_coding	272711	SPATS2L	protein_coding	24630
rs5758828	0.594659	0.209556	1.3331e-25	1.00372e-15	0.409953	0.00607395	657	350	chr22	22582531				IGLV2-34	IG_V_pseudogene	2235	IGLV2-33	IG_V_gene	5624
rs1483944	0.568255	0.183134	4.2386e-11	1.47295e-15	0.45037	0.019349	778	230	chr3	176398736				AC117434.1	processed_pseudogene	284199	MIR7977	miRNA	116367
rs6068509	0.532943	0.16566	2.57042e-12	1.69166e-15	0.404973	0.0210481	663	346
rs16892456	0.576721	0.17333	2.46975e-21	1.87291e-15	0.442534	0.00196871	823	185	chr5	61562602				ZSWIM6	protein_coding	16432	C5orf64	processed_transcript	75106
rs1332349	0.58426	0.175837	9.22761e-23	2.34416e-15	0.370641	0.0340457	534	455	chr9	75210817				RNU6-1228P	snRNA	12640	AL158073.1	processed_pseudogene	191072
rs9312059	0.562745	0.144146	5.99641e-13	3.15215e-15	0.444985	0.0153209	789	217	chr4	60908072				LINC02496	lincRNA	118073	MIR548AG1	miRNA	14547
rs2740517	0.568995	0.167953	3.91326e-20	3.87249e-15	0.4567	0.0266396	837	171
rs2869362	0.618522	0.255235	5.3911e-13	4.91484e-15	0.442371	0.0388179	673	336	chr4	85670049	ARHGAP24	protein_coding	non-coding intronic,intronic
rs9581919	0.565429	0.142949	2.14456e-19	6.28678e-15	0.462655	0.0108532	864	111	chr13	27851703	PLUT	lincRNA	non-coding intronic
rs746300	0.538308	0.163414	3.05089e-10	7.94088e-15	0.446517	0.0310084	258	749
rs957783	0.559568	0.163682	1.39188e-15	9.64096e-15	0.418143	0.00853331	735	271	chr3	116299084	LSAMP	protein_coding	intronic
rs10733253	0.596682	0.212239	2.05004e-14	2.22946e-14	0.476852	0.0462503	861	147
rs2992900	0.546646	0.116912	1.64597e-24	2.58075e-14	0.387536	0.0150417	636	373	chr13	95420053				MEMO1P5	processed_pseudogene	25599	CLDN10	protein_coding	13551
rs16871201	0.589056	0.188635	1.52893e-11	3.28636e-14	0.474705	0.0355951	866	143	chr5	41300906				C6	protein_coding	39468	PLCXD3	protein_coding	6048
rs3791935	0.584968	0.173499	1.36331e-17	3.99257e-14	0.431286	0.00200118	780	229	chr2	217903858	TNS1	protein_coding	5upstream,intronic
rs12446402	0.563297	0.176182	1.58371e-13	4.45961e-14	0.447429	0.0300682	778	231
rs4717344	0.583274	0.190079	3.40991e-11	4.81504e-14	0.423243	0.0365216	561	399	chr7	67021557	TYW1	protein_coding	intronic
rs2930121	0.630081	0.273183	3.77534e-12	5.03861e-14	0.485158	0.0590058	846	163	chr10	126186171	ADAM12	protein_coding	intronic
rs1534476	0.609405	0.229083	1.30743e-11	7.8033e-14	0.437612	0.0485505	331	677	chr2	28610612	PLB1	protein_coding	non-coding intronic,intronic
rs7157411	0.596989	0.205317	1.75192e-12	9.93559e-14	0.467005	0.040438	763	245	chr14	106248183				IGHV3-21	IG_V_gene	12589	IGHV3-22	IG_V_pseudogene	9579
rs785584	0.582845	0.187362	7.23219e-07	1.17443e-13	0.461856	0.039392	866	142	chr1	82297017	AL157944.1	lincRNA	non-coding intronic
rs1625029	0.59493	0.209461	2.10007e-11	1.2219e-13	0.452107	0.0444126	669	339	chr1	110546783	KCNA2	protein_coding	non-coding intronic
rs9313437	0.59035	0.189345	1.17896e-11	1.40595e-13	0.445548	0.0425835	278	729	chr5	168968187	SLIT3	protein_coding	intronic,non-coding intronic
rs16969231	0.548586	0.186935	1.03867e-09	1.99205e-13	0.363127	0.0061987	572	435
rs1075733	0.541671	0.122755	2.93398e-18	2.38467e-13	0.414029	0.00609499	707	301
rs7935238	0.536749	0.102982	4.95236e-15	2.88343e-13	0.414406	0.00663779	282	717
rs1546077	0.517781	0.137216	2.56732e-11	3.48438e-13	0.378334	0.00131943	379	629
rs10470492	0.604582	0.229507	3.33165e-11	9.83204e-13	0.480879	0.0593179	809	199	chr3	101122552				ABI3BP	protein_coding	129037	ACTR3P3	processed_pseudogene	40542
rs2805713	0.589787	0.204221	3.4251e-13	1.81935e-12	0.454474	0.0147813	835	173	chr13	90084010	LINC00559	lincRNA	non-coding intronic
rs7792037	0.602318	0.230435	9.92492e-11	2.14042e-12	0.480003	0.0439344	856	151	chr7	19252370				AC003986.1	antisense	106117	AC007091.1	lincRNA	101164
rs1537275	0.571666	0.198693	5.72634e-10	2.16372e-12	0.443656	0.0434338	302	707
rs7183063	0.594164	0.210143	2.81562e-14	2.6165e-12	0.486337	0.0449584	908	100	chr15	68712995	CORO2B	protein_coding	intronic
rs4141303	0.536573	0.17893	9.54244e-09	2.72664e-12	0.386838	0.0163765	397	611	chr4	97014466				COX7A2P2	processed_pseudogene	111416	AC108515.1	lincRNA	106235
rs2357161	0.595126	0.20815	4.20322e-11	2.94378e-12	0.465418	0.044796	776	233	chr6	119091787	FAM184A	protein_coding	intronic
rs2357161	0.595126	0.20815	4.20322e-11	2.94378e-12	0.465418	0.044796	776	233	chr6	119091787	AL137009.1	antisense	non-coding intronic
rs175088	0.569135	0.147428	4.31506e-18	3.22743e-12	0.45236	0.0196906	831	178	chr15	45121474	DUOXA1	protein_coding	3downstream,intronic
rs282606	0.609936	0.231443	1.85512e-10	3.36773e-12	0.447598	0.050552	715	294	chr13	112685447				ATP11AUN	lincRNA	950	AL139384.1	lincRNA	1322
rs4668631	0.537704	0.195709	9.69107e-11	3.86443e-12	0.358969	0.012357	565	435
rs9546221	0.549199	0.118326	3.93364e-10	2.16766e-11	0.424122	0.0126615	244	764	chr13	82690963				PTMAP5	transcribed_processed_pseudogene	999891	GYG1P2	processed_pseudogene	132168
rs2396261	0.585314	0.204683	1.85041e-08	2.56346e-11	0.422795	0.0585297	435	560	chr2	225680814				NYAP2	protein_coding	26796	AC016717.1	processed_pseudogene	17440
rs325435	0.580289	0.193112	7.33065e-09	2.83729e-11	0.483768	0.0564187	812	197	chr12	32367013	BICD1	protein_coding	5upstream,intronic
rs4856685	0.473902	0.123448	2.90787e-05	9.08035e-11	0.368158	0.00337583	538	464	chr3	162412903				AC131211.1	lincRNA	590995	TOMM22P6	processed_pseudogene	73638
rs7089798	0.537292	0.0879275	2.08221e-13	1.0199e-10	0.467296	0.00993643	887	120	chr10	128576141				AL390763.1	lincRNA	255927	AL355537.1	lincRNA	336738
rs2300731	0.557133	0.117952	8.14524e-21	1.18805e-10	0.466882	0.0232526	886	122	chr12	22270176	ST8SIA1	protein_coding	non-coding intronic,5upstream,intronic
rs10823009	0.580296	0.182419	2.36728e-09	1.64293e-10	0.449107	0.0522385	711	291
rs1663564	0.590127	0.236535	8.5219e-05	2.13729e-10	0.552776	0.122966	870	137	chr12	105152394	WASHC4	protein_coding	non-coding,coding nonsyn,3utr,5utr
rs7530450	0.600217	0.233223	2.33976e-09	2.66413e-10	0.474425	0.030742	874	134	chr1	215203683	KCNK2	protein_coding	intronic
rs11686274	0.483232	0.115699	2.13489e-06	3.5187e-10	0.390611	0.0144647	607	402
rs3824369	0.600754	0.212087	8.88642e-09	3.83935e-10	0.471517	0.0772901	301	707
rs557018	0.598144	0.219604	2.23939e-06	6.15756e-10	0.561482	0.143693	834	175	chr6	54092079	MLIP	protein_coding	intronic
rs767249	0.533779	0.174821	3.66595e-07	6.36748e-10	0.425286	0.0427245	672	333
rs1923293	0.585454	0.181537	1.47124e-08	9.19723e-10	0.500956	0.0603373	895	103	chr11	35417556	SLC1A2	protein_coding	intronic,non-coding intronic
rs6851808	0.535793	0.134069	1.00977e-06	9.80345e-10	0.460997	0.00953998	874	135	chr4	54916627				LINC02358	lincRNA	57386	AC111194.1	lincRNA	27003
rs9348153	0.563889	0.134501	4.42698e-12	1.88141e-09	0.474383	0.0379883	831	178	chr6	158222494				GTF2H5	protein_coding	23150	TULP4	protein_coding	9742
rs3917254	0.593891	0.205976	1.36537e-07	2.13098e-09	0.564852	0.137433	801	208	chr2	102160058	IL1R1	protein_coding	intronic
rs17027360	0.571414	0.154147	1.62039e-08	2.25596e-09	0.513912	0.0566319	822	184
rs1956481	0.552004	0.125902	2.04295e-06	2.55533e-09	0.496078	0.0435064	803	205
rs11506098	0.582658	0.173621	3.44708e-08	2.96134e-09	0.511508	0.0781025	688	321
rs2029629	0.584416	0.209564	2.44947e-11	3.39425e-09	0.419343	0.0787444	418	591	chr2	140225349				MTND1P27	processed_pseudogene	3864	LRP1B	protein_coding	6074
rs6660732	0.612259	0.265516	9.52533e-09	3.59217e-09	0.504866	0.0870467	866	140
rs8053257	0.537746	0.100048	1.64115e-14	4.84586e-09	0.447516	0.00919544	839	169	chr16	75640790	KARS	protein_coding	intronic,non-coding intronic
rs7329790	0.587139	0.183863	1.67978e-08	5.57099e-09	0.480819	0.0641076	808	201	chr13	95648874	DNAJC3-DT	lincRNA	non-coding intronic
rs944082	0.508922	0.122776	0.00125094	7.95026e-09	0.463454	0.0355115	313	695
rs11658898	0.642516	0.296215	1.201e-07	9.6426e-09	0.502622	0.0907614	757	249	chr17	18843863	PRPSAP2	protein_coding	intronic
rs7309730	0.609543	0.229872	3.09825e-08	2.11918e-08	0.51496	0.0898043	900	109	chr12	12520617	DUSP16	protein_coding	intronic,3downstream
rs2420993	0.60853	0.226754	4.25262e-07	2.34873e-08	0.456001	0.0888035	468	540	chr10	122097514	TACC2	protein_coding	intronic
rs1485848	0.554507	0.205315	1.89399e-07	2.3924e-08	0.44188	0.0666824	308	699	chr2	140530304	LRP1B	protein_coding	intronic
rs4736126	0.586671	0.198116	4.72812e-07	2.83725e-08	0.483057	0.0805228	309	700	chr8	139981074	TRAPPC9	protein_coding	non-coding intronic,intronic
rs12255581	0.609132	0.228282	1.59631e-07	3.39761e-08	0.500989	0.0902512	743	265	chr10	14749932	FAM107B	protein_coding	intronic
rs586199	0.577898	0.200299	0.00114008	3.57703e-08	0.541575	0.157923	274	735
rs3888795	0.601814	0.236537	0.000112596	4.22063e-08	0.567644	0.16632	835	174	chr18	11863900	GNAL	protein_coding	intronic
rs16915923	0.564008	0.189378	2.78991e-05	4.26508e-08	0.503374	0.0758933	804	205
rs12109609	0.595979	0.198552	1.21934e-06	4.61884e-08	0.552423	0.122654	845	163	chr5	106723167				RF00322	snoRNA	176364	LINC01950	lincRNA	92030
rs9446694	0.617056	0.243765	1.71823e-06	5.6381e-08	0.512741	0.0909465	758	250	chr6	72521669				RIMS1	protein_coding	118526	FO393414.2	processed_pseudogene	972
rs11242894	0.495865	0.117113	6.71866e-07	6.36357e-08	0.404603	0.00188602	307	702
rs10508030	0.617597	0.243587	3.42364e-07	7.14079e-08	0.577275	0.167459	912	96	chr13	97300836	MBNL2	protein_coding	intronic
rs4435086	0.600804	0.209997	1.5063e-05	7.68313e-08	0.548783	0.138226	738	271	chr12	87950700	RPS4XP15	processed_pseudogene	non-coding
rs1802603	0.622145	0.248371	3.93456e-06	1.07851e-07	0.513855	0.105041	674	306	chr15	100916579	AC015712.2	antisense	non-coding intronic
rs1802603	0.622145	0.248371	3.93456e-06	1.07851e-07	0.513855	0.105041	674	306	chr15	100916579	ALDH1A3	protein_coding	3utr
rs1879873	0.585606	0.188855	4.45455e-06	1.20233e-07	0.509413	0.0857272	785	224	chr7	69273085	AC092100.1	lincRNA	non-coding intronic,5upstream
rs7119775	0.618356	0.246322	0.000119009	1.20355e-07	0.596126	0.210618	687	311	chr11	86594058	ME3	protein_coding	intronic,non-coding intronic
rs7119775	0.618356	0.246322	0.000119009	1.20355e-07	0.596126	0.210618	687	311	chr11	86594058	AP001831.1	antisense	non-coding intronic
rs211412	0.585095	0.191649	5.03568e-08	1.5317e-07	0.491795	0.0737504	794	214	chr10	32107472				RPS4XP11	processed_pseudogene	4179	AL161932.2	processed_pseudogene	2389
rs17072904	0.460362	0.126744	0.00015312	1.62305e-07	0.369623	0.025074	456	552
rs10747068	0.545175	0.136604	0.0199539	1.62748e-07	0.524464	0.0634558	252	755
rs2297570	0.600122	0.21899	1.84341e-05	1.71114e-07	0.576329	0.170461	899	107	chr9	135583304	LINC01502	lincRNA	non-coding intronic,5upstream
rs12904325	0.563553	0.227166	7.37634e-10	1.75753e-07	0.435956	0.107304	450	558	chr15	27178625	GABRG3	protein_coding	intronic
rs17032247	0.553017	0.156775	1.22305e-05	1.79058e-07	0.494584	0.065892	805	204
rs16835089	0.633944	0.289522	9.23008e-08	1.81612e-07	0.607434	0.243166	738	256	chr2	193096267				PCGEM1	lincRNA	319368	AC092638.1	processed_pseudogene	160216
rs6836509	0.590831	0.202762	1.80327e-05	1.91134e-07	0.567029	0.14703	746	263
rs4748901	0.59694	0.218528	5.70945e-06	2.39709e-07	0.512654	0.100128	755	253	chr10	23483024				OTUD1	protein_coding	40634	KIAA1217	protein_coding	211722
rs9910227	0.616922	0.235475	1.78771e-07	2.49249e-07	0.589643	0.183118	864	145	chr17	55906131	ANKFN1	protein_coding	intronic
rs6997652	0.601248	0.254672	0.00217122	2.90429e-07	0.550786	0.21355	544	462
rs11842874	0.591615	0.191465	1.89275e-05	3.26168e-07	0.56861	0.14376	872	135
rs389953	0.547167	0.158422	0.000201178	3.28207e-07	0.47589	0.0763457	393	615
rs4293540	0.622497	0.255615	5.70828e-07	3.44088e-07	0.521527	0.109095	842	163	chr2	5920857				LINC01810	lincRNA	108261	LINC01105	processed_transcript	11830
rs16883196	0.596118	0.208807	2.53081e-06	3.52768e-07	0.52045	0.095424	858	149
rs11845184	0.612247	0.22827	1.1472e-06	3.64169e-07	0.578714	0.163592	748	259	chr14	81021514	TSHR	protein_coding	intronic,non-coding intronic
rs11845184	0.612247	0.22827	1.1472e-06	3.64169e-07	0.578714	0.163592	748	259	chr14	81021514	AC007262.2	antisense	non-coding intronic
rs28572134	0.612807	0.23509	5.40645e-06	3.64925e-07	0.593317	0.191302	891	109
rs4865953	0.541692	0.173383	5.84054e-08	4.64701e-07	0.444101	0.0784074	591	414
rs2436051	0.539483	0.123201	6.86298e-06	5.24519e-07	0.444565	0.0428776	546	463
rs12279152	0.608893	0.226244	2.76628e-06	5.31546e-07	0.569489	0.146274	713	270	chr11	134486381	AP004608.1	processed_transcript	non-coding intronic,non-coding
rs7521468	0.581291	0.212553	0.00471163	5.36463e-07	0.548013	0.14471	285	723
rs17479287	0.599299	0.217182	0.00179195	5.82719e-07	0.581748	0.186328	887	118	chr1	183174287				LAMC1	protein_coding	28695	LAMC2	protein_coding	11951
rs12034991	0.46971	0.115337	2.10253e-05	5.88098e-07	0.365687	-0.0068875	442	566
rs2157811	0.580603	0.182079	0.00175596	6.95225e-07	0.56428	0.139707	793	214	chr7	94333984	AC002074.1	antisense	non-coding intronic
rs2157811	0.580603	0.182079	0.00175596	6.95225e-07	0.56428	0.139707	793	214	chr7	94333984	AC002074.2	processed_transcript	non-coding intronic
rs7663798	0.594492	0.195868	2.66716e-06	7.63182e-07	0.556505	0.137853	685	317	chr4	140794276				RF00019	misc_RNA	15135	RNF150	protein_coding	65531
rs732190	0.636792	0.285606	1.85389e-06	8.17324e-07	0.601788	0.216706	909	100	chr3	197336437				DLG1-AS1	antisense	32690	AC128709.2	lincRNA	108624
rs4776596	0.643286	0.297891	9.53312e-09	9.1255e-07	0.618563	0.252757	902	106	chr15	72421617	TMEM202-AS1	lincRNA	non-coding intronic
rs3894644	0.620566	0.24712	2.084e-05	1.08685e-06	0.589907	0.194319	606	388	chr15	34426393	GOLGA8A	protein_coding	non-coding intronic
rs7601484	0.617039	0.255782	1.34381e-05	1.26582e-06	0.531757	0.131597	757	252	chr2	79985399	CTNNA2	protein_coding	intronic
rs9923061	0.613509	0.233038	5.51816e-07	1.41856e-06	0.590577	0.191864	885	124	chr16	76290464	CNTNAP4	protein_coding	intronic
rs2339941	0.583645	0.210816	7.86769e-06	1.55188e-06	0.484796	0.103681	664	344	chr12	112052960	NAA25	protein_coding	intronic,non-coding intronic
rs1852995	0.637119	0.279502	1.45249e-05	1.86612e-06	0.596485	0.221569	661	347	chr1	30161395				AL137076.1	lincRNA	19788	AL021921.1	processed_pseudogene	65128
rs4669056	0.616314	0.252753	3.05416e-05	1.87582e-06	0.594058	0.220056	617	391	chr2	6278425	AC017053.1	lincRNA	non-coding intronic
rs2456163	0.613484	0.237757	1.94869e-05	1.90827e-06	0.581438	0.173897	879	109	chr19	1476433	C19orf25	protein_coding	non-coding,intronic,3downstream
rs17276050	0.539818	0.18699	3.5663e-05	2.11114e-06	0.427163	0.0838901	584	425
rs764745	0.58204	0.19652	0.000225305	2.15482e-06	0.520393	0.110866	284	724
rs6578758	0.592225	0.228156	0.00299217	2.51265e-06	0.578997	0.195619	584	424
rs1019365	0.590401	0.189268	2.4149e-05	2.6218e-06	0.564051	0.140937	846	159	chr2	65697774	AC007389.1	processed_transcript	non-coding intronic
rs9326253	0.497579	0.157428	3.79359e-05	2.76182e-06	0.415223	0.0170584	311	697
rs11897415	0.596815	0.20174	1.38931e-05	2.81621e-06	0.504873	0.102528	666	343	chr2	223762702	AP1S3	protein_coding	intronic
rs9844812	0.642001	0.293776	2.58481e-05	3.14669e-06	0.617367	0.243095	750	259	chr3	48223232				MIR4443	miRNA	26616	CAMP	protein_coding	115
rs4675246	0.456446	0.0856327	0.000112709	3.25195e-06	0.403063	0.00126751	690	318
rs4746727	0.605445	0.223734	8.40047e-05	3.30146e-06	0.586573	0.187308	880	124	chr10	68061152	HERC4	protein_coding	intronic
rs2759386	0.570075	0.192818	3.19402e-06	3.5083e-06	0.502912	0.095581	876	133
rs16912594	0.65253	0.336244	0.00041972	3.63937e-06	0.594559	0.20372	866	124	chr12	17278641				AC092110.1	lincRNA	110851	PSMC1P8	processed_pseudogene	104711
rs786978	0.604331	0.219331	4.4476e-05	4.00087e-06	0.585103	0.18816	796	206	chr9	112697959	INIP	protein_coding	intronic,non-coding intronic
rs6776576	0.65636	0.32051	0.000158935	4.11795e-06	0.627879	0.263796	749	260	chr3	132626804	NPHP3-ACAD11	protein_coding	3utr
rs6776576	0.65636	0.32051	0.000158935	4.11795e-06	0.627879	0.263796	749	260	chr3	132626804	ACAD11	protein_coding	non-coding,coding nonsyn|nonsyn|nonsyn
rs2314589	0.614009	0.234669	1.33027e-05	4.5053e-06	0.582152	0.188367	605	377	chr4	15449631				C1QTNF7	protein_coding	3465	CC2D2A	protein_coding	20234
rs11953631	0.617497	0.256582	6.72246e-05	4.52117e-06	0.595709	0.195785	891	112	chr5	156765253	SGCD	protein_coding	3utr
rs8081450	0.612844	0.240446	3.82281e-05	5.44307e-06	0.530287	0.120183	747	261	chr17	70351026	AC011990.1	lincRNA	non-coding intronic
rs10492520	0.605612	0.221608	8.65554e-05	6.03793e-06	0.590883	0.185644	745	264	chr13	51266434	FAM124A	protein_coding	intronic
rs6875261	0.623826	0.264987	3.79671e-05	7.5807e-06	0.603151	0.22059	855	151
rs7834760	0.584175	0.17735	0.000121615	8.05285e-06	0.567608	0.139722	807	192	chr8	132633134	LRRC6	protein_coding	intronic,non-coding intronic
rs1725384	0.606899	0.23974	0.0017754	8.96499e-06	0.586623	0.192293	888	120	chr1	90794519	LINC02609	processed_transcript	non-coding intronic
rs7018273	0.605431	0.225905	0.00245349	9.70996e-06	0.592217	0.18964	928	81	chr8	81092622	PAG1	protein_coding	intronic
rs17058066	0.592514	0.207787	5.0886e-05	9.72201e-06	0.532107	0.111752	871	138	chr5	160619177	AC008456.1	antisense	non-coding intronic
rs17058066	0.592514	0.207787	5.0886e-05	9.72201e-06	0.532107	0.111752	871	138	chr5	160619177	ATP10B	protein_coding	intronic
rs4646548	0.605019	0.23849	0.0108585	9.76135e-06	0.58466	0.202128	845	163
rs7562947	0.608862	0.23064	0.000162986	1.05208e-05	0.548403	0.134718	807	198	chr2	70530991	TGFA	protein_coding	intronic,non-coding intronic
rs2877294	0.602169	0.276103	6.34815e-05	1.06626e-05	0.494624	0.156982	463	545
rs1364616	0.529267	0.164249	0.0003459	1.08877e-05	0.470217	0.0962217	309	700
rs7474987	0.596714	0.23038	0.000563804	1.09962e-05	0.555109	0.173513	592	417	chr10	52804929				MBL2	protein_coding	33229	RF00019	misc_RNA	47678
rs3775815	0.528961	0.152286	2.22911e-05	1.12344e-05	0.464295	0.0744575	764	245
rs1198414	0.635063	0.28084	6.33193e-05	1.3205e-05	0.607489	0.219332	758	250	chr14	82441380				RF00017	misc_RNA	11224	LINC02301	lincRNA	201240
rs2055731	0.564461	0.182532	0.000133212	1.33305e-05	0.499613	0.0936011	261	746
rs972338	0.589457	0.187708	0.000217886	1.38798e-05	0.562399	0.13704	848	161
rs10112900	0.609451	0.225424	5.06716e-05	1.44414e-05	0.540132	0.130667	771	238	chr8	19789004				CSGALNACT1	protein_coding	30975	INTS10	protein_coding	28136
rs546427	0.574798	0.15826	0.000190358	1.46011e-05	0.515798	0.0847585	614	383	chr11	86594716	ME3	protein_coding	intronic,non-coding intronic
rs546427	0.574798	0.15826	0.000190358	1.46011e-05	0.515798	0.0847585	614	383	chr11	86594716	AP001831.1	antisense	non-coding intronic
rs9618172	0.616836	0.249397	0.000475617	1.47767e-05	0.57249	0.161742	831	130	chr22	17945397	MICAL3	protein_coding	intronic
rs8093562	0.638601	0.297113	0.000369875	1.68542e-05	0.609853	0.243586	851	157	chr18	7336807				RF00554	snoRNA	35654	PTPRM	protein_coding	229975
rs11622073	0.62532	0.260363	3.90766e-05	1.69576e-05	0.597813	0.217946	869	140	chr14	32825632	AKAP6	protein_coding	intronic
rs2471095	0.572695	0.186657	1.77648e-05	1.70258e-05	0.492886	0.083003	268	741
rs12040029	0.561238	0.135269	0.000186109	1.7329e-05	0.514841	0.0705125	767	242	chr1	213278615				RPS6KC1	protein_coding	3842	RPL31P13	processed_pseudogene	150093
rs6988267	0.602142	0.219726	8.10325e-05	1.75686e-05	0.583894	0.178429	872	137	chr8	17048016	MICU3	protein_coding	intronic,non-coding intronic
rs1479478	0.590035	0.224075	0.000253632	1.82087e-05	0.525345	0.133534	726	281	chr12	5087538				KCNA5	protein_coding	40750	AC005906.3	lincRNA	464
rs2281436	0.622374	0.261731	0.00588564	1.86232e-05	0.596014	0.215057	526	454	chr6	150204404	PPP1R14C	protein_coding	intronic
rs7016831	0.63278	0.294829	0.000111782	1.93352e-05	0.58466	0.199129	908	99	chr8	28447250	FBXO16	protein_coding	intronic,non-coding,coding nonsyn
rs12126127	0.613472	0.252878	0.0134562	2.32148e-05	0.602845	0.223032	661	348	chr1	215861138	USH2A	protein_coding	intronic
rs669311	0.559123	0.133993	0.00011113	2.50148e-05	0.532992	0.0750154	884	125
rs1264361	0.566436	0.205927	0.000268515	2.52438e-05	0.491606	0.0980923	766	237
rs7141604	0.452217	0.110056	0.000391382	2.53467e-05	0.37431	0.0153773	406	600
rs6963408	0.587541	0.205222	0.0168817	2.53827e-05	0.574634	0.176382	760	249
rs1541458	0.590288	0.200966	0.00253461	2.67481e-05	0.573025	0.170189	627	380
rs1994983	0.611983	0.226716	0.000389142	2.78404e-05	0.567266	0.162514	657	345	chr4	21375474	KCNIP4	protein_coding	intronic
rs8072734	0.601844	0.215922	0.00013074	2.83179e-05	0.553085	0.151495	323	685	chr17	14798086				AC005863.1	lincRNA	17883	LINC02096	lincRNA	36552
rs7260196	0.592189	0.221936	0.00682708	2.88785e-05	0.557817	0.167223	339	669	chr19	28514029	AC005616.1	lincRNA	non-coding intronic
rs7260196	0.592189	0.221936	0.00682708	2.88785e-05	0.557817	0.167223	339	669	chr19	28514029	AC005394.2	processed_transcript	non-coding intronic
rs7260196	0.592189	0.221936	0.00682708	2.88785e-05	0.557817	0.167223	339	669	chr19	28514029	AC005381.1	lincRNA	non-coding intronic
rs7260196	0.592189	0.221936	0.00682708	2.88785e-05	0.557817	0.167223	339	669	chr19	28514029	AC005394.1	lincRNA	non-coding intronic
rs1556086	0.634996	0.282412	0.00116881	2.98859e-05	0.60837	0.240743	834	175	chr13	97326231	MBNL2	protein_coding	intronic
rs877886	0.609538	0.238194	0.00121158	3.04356e-05	0.590814	0.1944	280	727	chr5	7659166	ADCY2	protein_coding	3downstream,intronic
rs10776675	0.600181	0.240087	0.00185282	3.1843e-05	0.584714	0.199518	864	144	chr10	133369590	ECHS1	protein_coding	intronic
rs7578706	0.639865	0.3298	0.467931	3.80028e-05	0.639427	0.305143	748	256	chr2	215771796	LINC00607	lincRNA	non-coding intronic
rs7632535	0.578105	0.187163	0.000926714	3.92276e-05	0.545378	0.129909	852	146	chr3	83956886				SRRM1P2	processed_pseudogene	18650	LINC00971	lincRNA	681520
rs7761240	0.590897	0.191124	0.000250633	3.92897e-05	0.57801	0.16046	256	753	chr6	163591020				AL445307.1	lincRNA	2855	AL137005.1	lincRNA	112884
rs11069386	0.596618	0.200613	0.000724307	4.23068e-05	0.525653	0.114439	584	425
rs1328049	0.616083	0.252682	0.00165253	4.25241e-05	0.590087	0.207519	873	135	chr13	96467926	HS6ST3	protein_coding	intronic
rs2070106	0.578684	0.206033	5.17236e-05	4.61549e-05	0.487469	0.120535	478	497
rs17609144	0.608472	0.233444	0.000831951	4.64646e-05	0.572771	0.175945	770	229	chr13	69454006				SRSF1P1	processed_pseudogene	45271	KLHL1	protein_coding	246588
rs10872099	0.614894	0.283282	0.327414	5.19567e-05	0.612268	0.252478	274	735	chr6	113605282				RPS27AP11	processed_pseudogene	23335	LINC02541	lincRNA	11645
rs16882217	0.601091	0.236187	0.000159074	5.19939e-05	0.535169	0.172461	374	633	chr4	29750677				EEF1A1P21	processed_pseudogene	577	AC097510.1	processed_pseudogene	156982
rs7294776	0.617215	0.26289	0.0030911	5.70029e-05	0.589775	0.209547	842	167	chr12	103320646	C12orf42	protein_coding	intronic,non-coding intronic
rs11663630	0.634454	0.277276	0.000957503	6.1443e-05	0.603252	0.235169	812	194	chr18	58869297	ZNF532	protein_coding	intronic
rs10249588	0.577619	0.165933	0.000117847	6.32073e-05	0.552597	0.123838	842	165	chr7	15735470				RPL36AP26	processed_pseudogene	33718	AC006041.1	lincRNA	105827
rs11018401	0.578209	0.189274	0.0467084	6.682e-05	0.563747	0.148325	823	185
rs10925994	0.623124	0.252178	5.66493e-05	6.82504e-05	0.590755	0.194592	821	188	chr1	239852008	CHRM3	protein_coding	intronic,non-coding intronic
rs848208	0.592112	0.212126	0.00080063	7.01841e-05	0.542698	0.150422	636	372	chr1	15929149	SPEN	protein_coding	coding nonsyn
rs301720	0.60464	0.215727	0.000949473	7.11204e-05	0.595879	0.196055	889	119	chr5	88937837	MEF2C-AS1	antisense	non-coding intronic
rs3780873	0.58814	0.191597	0.00367076	8.28798e-05	0.566973	0.143791	873	135	chr10	32924752	ITGB1	protein_coding	3downstream,intronic
rs3001306	0.545925	0.111679	7.72713e-05	8.41533e-05	0.495897	0.0607935	800	204	chr1	248177298	OR2M2	protein_coding	intronic
rs13286511	0.601965	0.212815	0.000157506	9.15862e-05	0.513648	0.116389	636	373	chr9	3377723	RFX3	protein_coding	intronic
rs11610226	0.616732	0.243408	0.000515592	9.18045e-05	0.584807	0.185163	841	168	chr12	116547829				LINC00173	processed_transcript	11311	MAP1LC3B2	protein_coding	276
rs9806373	0.581561	0.17874	0.000568727	9.28031e-05	0.550226	0.114881	843	164
rs384245	0.652936	0.314259	7.065e-05	0.000104661	0.605358	0.235923	869	139	chr6	24971175	RIPOR2	protein_coding	intronic
rs10229281	0.605306	0.224637	0.0015665	0.000109957	0.569954	0.167425	807	202
rs7710457	0.606341	0.23797	0.000444798	0.000114738	0.561394	0.192544	312	694	chr5	136938100				AC109439.1	processed_pseudogene	79758	RNA5SP193	rRNA_pseudogene	31100
rs12770965	0.576135	0.175838	0.000644453	0.000116354	0.539552	0.111851	826	180	chr10	7433120				AL139125.2	TEC	19653	AL139125.1	lincRNA	12438
rs4141825	0.591286	0.200541	0.000607973	0.000121514	0.573148	0.167602	324	682
rs11738835	0.56181	0.218706	0.012014	0.000121555	0.503779	0.152062	512	453	chr5	80300356	AC026410.1	processed_pseudogene	non-coding
rs4880001	0.536589	0.166327	0.0706226	0.000128685	0.510837	0.114076	400	608
rs10518015	0.606274	0.238432	3.20445e-05	0.000149926	0.539113	0.167177	803	202	chr4	66963227				RNU6-699P	snRNA	65856	AC104806.2	lincRNA	454078
rs7617400	0.510339	0.16876	0.000246223	0.00017157	0.425408	0.0694128	629	380
rs10509936	0.55006	0.164959	0.00150823	0.000173628	0.489421	0.0882107	337	671	chr10	111276935				AL355863.1	processed_pseudogene	171687	BTBD7P2	processed_pseudogene	45843
rs37602	0.522937	0.0876628	0.000503946	0.000182724	0.506155	0.0191219	723	285
rs1880052	0.639003	0.296241	0.000701103	0.0001851	0.61842	0.258278	884	124	chr10	78248911	AC012560.1	lincRNA	non-coding intronic
rs1880052	0.639003	0.296241	0.000701103	0.0001851	0.61842	0.258278	884	124	chr10	78248911	LINC00595	lincRNA	non-coding,non-coding intronic
rs12221332	0.640487	0.287365	0.000599961	0.00020182	0.599044	0.213708	742	266	chr10	74891184	KAT6B	protein_coding	intronic,non-coding intronic
rs13205064	0.609094	0.227423	0.000427104	0.000219561	0.576569	0.178446	893	115	chr6	92416866				AL133457.1	lincRNA	28039	LINC02531	lincRNA	306137
rs713215	0.55125	0.175454	3.92293e-05	0.000223034	0.476395	0.102082	698	305
rs7333151	0.640244	0.290024	0.00127936	0.000230327	0.622273	0.25584	827	176	chr13	73045091				PSMD10P3	processed_pseudogene	8243	KLF5	protein_coding	9885
rs7961532	0.624383	0.272798	0.0032327	0.000237458	0.609813	0.233247	752	257	chr12	122648890				AC026333.4	lincRNA	14217	AC026333.3	lincRNA	38235
rs13325144	0.58281	0.195851	0.00017675	0.000248645	0.509253	0.126309	583	421	chr3	139444698	AC097103.2	antisense	non-coding intronic,3downstream
rs16945949	0.628955	0.285943	0.0852924	0.000254902	0.621028	0.25603	751	258	chr15	62853703	AC103740.1	antisense	non-coding intronic
rs11773125	0.60429	0.225115	0.00215603	0.000270052	0.563402	0.170164	339	670	chr7	68944819				RNA5SP231	rRNA_pseudogene	220771	AC104688.1	lincRNA	95333
rs2163120	0.58906	0.187172	0.000289426	0.000288313	0.574682	0.151767	880	128	chr8	16263658	MSR1	protein_coding	intronic,non-coding intronic
rs2921755	0.576966	0.236149	0.000378609	0.000301012	0.519305	0.181252	310	699	chr8	116903318				RAD21-AS1	antisense	26450	AARD	protein_coding	34881
rs10497113	0.593725	0.219319	0.00392704	0.00031803	0.562319	0.176794	717	291	chr2	152721272	ARL6IP6	protein_coding	intronic,non-coding intronic
rs2585590	0.581187	0.20016	0.00109776	0.000349119	0.548175	0.157143	287	722
rs4567970	0.596875	0.208914	0.0100222	0.000361731	0.57902	0.178301	895	113
rs1524270	0.585915	0.184783	0.00515425	0.000433817	0.536952	0.130197	556	451	chr7	109583157	AC073071.1	lincRNA	non-coding intronic
rs16930907	0.620227	0.256039	0.00140353	0.000478887	0.588749	0.195645	907	100	chr9	114691388				TEX48	protein_coding	9322	AL160275.1	processed_pseudogene	4534
rs11185064	0.628301	0.270649	0.000610403	0.000771407	0.551883	0.179911	300	707	chr1	107146550	NTNG1	protein_coding	intronic,5upstream,non-coding intronic
rs2730355	0.625754	0.258247	0.00111133	0.000780889	0.60308	0.218838	772	236
rs11924965	0.590437	0.225867	0.00619863	0.000858027	0.546068	0.176101	626	383	chr3	79561475	ROBO1	protein_coding	intronic
rs4783944	0.603774	0.238277	0.0106805	0.00089582	0.554127	0.174559	443	561	chr16	56541084				BBS2	protein_coding	20801	MT4	protein_coding	23965
rs17086863	0.581666	0.168918	0.000793925	0.000899555	0.549268	0.110002	889	120
rs10483967	0.475942	0.094192	0.0221465	0.000993972	0.434211	0.0156802	754	255
rs346237	0.599483	0.213617	0.000824633	0.00109389	0.542287	0.166288	445	560
rs9289708	0.554052	0.180988	0.0204767	0.0010941	0.521219	0.136687	694	315
rs1072544	0.607215	0.232575	0.00558943	0.00111906	0.595381	0.203918	755	253	chr7	67587488				STAG3L4	transcribed_unprocessed_pseudogene	224538	MTATP6P21	unprocessed_pseudogene	40343
rs12705390	0.596713	0.21047	0.00196142	0.00118774	0.514199	0.142598	489	520	chr7	106770331				AC004917.1	sense_overlapping	124	LINC02577	lincRNA	4624
rs2372239	0.514527	0.158194	0.00213214	0.00154608	0.445882	0.0799339	619	387
rs17714646	0.573882	0.200825	0.00594617	0.00200128	0.533686	0.158645	392	616	chr19	44538508	CEACAM22P	transcribed_unprocessed_pseudogene	non-coding
rs752046	0.600615	0.219423	0.011015	0.0023857	0.568889	0.182073	286	722	chr12	106717782	AC079385.3	antisense	non-coding intronic
rs752046	0.600615	0.219423	0.011015	0.0023857	0.568889	0.182073	286	722	chr12	106717782	AC079385.1	antisense	non-coding intronic
rs752046	0.600615	0.219423	0.011015	0.0023857	0.568889	0.182073	286	722	chr12	106717782	RFX4	protein_coding	non-coding intronic,intronic
rs219648	0.604921	0.2432	0.0475247	0.00260785	0.584824	0.204518	680	321	chr21	26473797	CYYR1-AS1	antisense	non-coding intronic
rs219648	0.604921	0.2432	0.0475247	0.00260785	0.584824	0.204518	680	321	chr21	26473797	CYYR1	protein_coding	intronic
rs17163509	0.5976	0.1997	0.00240198	0.00268124	0.566035	0.159561	751	256	chr5	129315931				ISOC1	protein_coding	201903	MIR4460	miRNA	81131
rs6911275	0.611801	0.244765	0.00234657	0.00308302	0.567094	0.183662	840	163
rs7756164	0.619556	0.254413	0.00747357	0.00313106	0.592833	0.209864	903	102	chr6	132629886				TAAR2	protein_coding	5611	TAAR1	protein_coding	15098
rs9285508	0.578752	0.194324	0.110884	0.00336467	0.562529	0.165976	438	568
rs11830213	0.603871	0.221291	0.0188427	0.00339692	0.585081	0.179361	883	124	chr12	19225375	PLEKHA5	protein_coding	intronic,non-coding intronic
rs1879658	0.64612	0.30515	0.00478947	0.0034864	0.618658	0.257467	909	98	chr4	158264481				TMEM144	protein_coding	9070	AC098679.2	transcribed_processed_pseudogene	5897
rs6087733	0.640291	0.285895	0.00868629	0.00355783	0.614474	0.245962	693	314	chr20	35710706	RBM39	protein_coding	intronic,5upstream,non-coding intronic
rs10408394	0.626948	0.271093	0.0225333	0.00369884	0.619962	0.255108	760	249	chr19	44105679	AC021092.1	antisense	non-coding
rs10408394	0.626948	0.271093	0.0225333	0.00369884	0.619962	0.255108	760	249	chr19	44105679	ZNF224	protein_coding	intronic,non-coding
rs7550917	0.542028	0.100297	0.00262791	0.00409381	0.512944	0.0581735	283	726	chr1	193665521				LINC01031	lincRNA	299568	AL357793.1	lincRNA	13373
rs6435051	0.624237	0.265151	0.0166394	0.00411605	0.613849	0.240122	804	203	chr2	200464490	SPATS2L	protein_coding	intronic,non-coding intronic
rs6091146	0.585545	0.200008	0.130489	0.00585674	0.573942	0.170044	683	323	chr20	50377524				LINC01271	lincRNA	56182	RN7SL636P	misc_RNA	51666
rs2276914	0.589314	0.203258	0.246345	0.00822578	0.583292	0.181178	794	214	chr4	186151778	FAM149A	protein_coding	non-coding intronic,intronic
rs9478086	0.610127	0.232201	0.0100251	0.00960216	0.586422	0.200999	759	248	chr6	169651953	WDR27	protein_coding	intronic,3utr,non-coding,coding syn
rs9478086	0.610127	0.232201	0.0100251	0.00960216	0.586422	0.200999	759	248	chr6	169651953	AL031315.1	protein_coding	intronic,non-coding intronic
rs4443451	0.589225	0.229308	0.144444	0.0106497	0.574739	0.195861	684	323	chr5	89709747				LINC02161	lincRNA	32046	AC008448.1	lincRNA	190917
rs2501679	0.618704	0.242268	0.00899638	0.0108858	0.610642	0.227445	617	388	chr10	6908256	AL392086.1	lincRNA	non-coding intronic
rs4299360	0.619459	0.262443	0.0540122	0.0134249	0.60794	0.231465	753	256	chr2	22575680				LINC01884	lincRNA	37392	RN7SKP27	misc_RNA	285872
rs16878172	0.596578	0.204812	0.0183782	0.017752	0.58386	0.186807	880	118	chr7	14436556	DGKB	protein_coding	non-coding intronic,intronic
rs7082499	0.670413	0.371902	0.0727277	0.0193143	0.662343	0.355649	751	258	chr10	87697167	PAPSS2	protein_coding	intronic,non-coding intronic
rs2258845	0.485199	0.0228702	2.81615e-14	0.019992	0.418114	0.0008707	256	753
rs16823293	0.588012	0.211774	0.0764464	0.0203351	0.567898	0.183585	705	299	chr2	173732928				AC013410.2	processed_pseudogene	26780	AC106900.2	lincRNA	78148
rs1350421	0.59108	0.208379	0.0356658	0.024547	0.566117	0.175322	796	211	chr11	81292464				AP003398.2	lincRNA	252228	MTND4LP18	processed_pseudogene	259762
rs1737675	0.416618	0.0551854	0.1173	0.0507866	0.391146	0.0308415	431	577	chr6	40620604				LRFN2	protein_coding	33139	AL583854.1	lincRNA	92807
rs1413901	0.535216	0.158179	0.13797	0.134829	0.516382	0.131948	762	245
rs3820427	0.613054	0.234842	0.149384	0.17132	0.605126	0.224119	882	125	chr1	201326984	PKP1	protein_coding	5upstream,intronic

## Sheet: G Sagittal top 500
snp	f1	mcc	f1.p	mcc.p	f1.permute	mcc.permute	AA	Aa.aa	Chromosome	Position	Overlapped.Gene	Gene.Type	Annotation	Nearest.Upstream.Gene	Type.of.Nearest.Upstream.Gene	Distance.to.Nearest.Upstream.Gene	Nearest.Downstream.Gene	Type.of.Nearest.Downstream.Gene	Distance.to.Nearest.Downstream.Gene
rs12319466	0.587044	0.215205	4.41892e-29	1.91314e-33	0.360457	0.0087799	497	476	chr12	70482028	AC025569.1	antisense	non-coding intronic
rs4895172	0.611679	0.243789	5.94067e-27	7.20988e-33	0.378258	0.0104661	586	423
rs1072544	0.614919	0.243241	3.21586e-34	4.47311e-32	0.439151	0.00850832	755	253	chr7	67587488				STAG3L4	transcribed_unprocessed_pseudogene	224538	MTATP6P21	unprocessed_pseudogene	40343
rs10065814	0.621952	0.253497	6.9961e-24	1.68035e-30	0.441488	0.003526	750	258	chr5	143110417	ARHGAP26	protein_coding	intronic
rs4839614	0.633378	0.273715	1.95527e-34	1.69639e-30	0.456137	0.00862742	870	139	chr3	143857505				AC107421.1	processed_pseudogene	1363	DIPK2A	protein_coding	114293
rs10170049	0.634635	0.282783	4.79599e-33	2.76964e-30	0.383959	0.0167147	573	435	chr2	147291243				AC062032.1	lincRNA	393025	RNU6-692P	snRNA	117099
rs3138287	0.614023	0.244006	2.29923e-22	3.73949e-30	0.447857	0.00983451	763	245	chr12	91146655	DCN	protein_coding	5upstream,intronic
rs7903852	0.572821	0.203315	2.39657e-19	4.24908e-30	0.385063	0.00737013	619	387
rs10484227	0.596619	0.240153	3.29963e-21	1.72545e-29	0.438283	0.014388	792	217
rs10173923	0.640024	0.292972	1.94959e-38	1.87219e-29	0.442461	0.0123958	758	251	chr2	73852484	STAMBP	protein_coding	3downstream,intronic,non-coding intronic
rs4993100	0.622918	0.257456	1.18403e-22	2.0247e-29	0.447228	0.010119	759	245	chr19	2713418				GNG7	protein_coding	10709	DIRAS1	protein_coding	1149
rs10860431	0.612441	0.232349	4.6157e-27	3.98448e-29	0.399493	0.0107389	605	384	chr12	99408730	ANKS1B	protein_coding	intronic
rs10408394	0.65878	0.331458	1.78219e-21	1.91645e-28	0.452561	0.0213093	760	249	chr19	44105679	AC021092.1	antisense	non-coding
rs10408394	0.65878	0.331458	1.78219e-21	1.91645e-28	0.452561	0.0213093	760	249	chr19	44105679	ZNF224	protein_coding	intronic,non-coding
rs6864067	0.614655	0.233685	4.85774e-23	6.64754e-28	0.408658	0.0153588	656	353	chr5	17776760	LINC02223	lincRNA	non-coding intronic
rs17771942	0.600697	0.211006	6.93135e-32	7.74164e-28	0.405227	0.012977	624	351
rs7588511	0.62133	0.250645	1.62691e-33	9.55011e-28	0.467756	0.0149683	900	108	chr2	237441297				AC112721.2	lincRNA	6475	MLPH	protein_coding	44131
rs11000440	0.668035	0.344782	7.51599e-23	3.10551e-27	0.464727	0.0212133	863	142	chr10	72902346	OIT3	protein_coding	intronic
rs2382474	0.661397	0.330079	3.34879e-20	4.33649e-27	0.431948	0.0281738	677	331	chr9	14391870	NFIB	protein_coding	intronic,non-coding intronic
rs10841108	0.620143	0.254722	1.87993e-16	5.5646e-27	0.37075	0.0171243	443	566	chr12	18921781				CAPZA3	protein_coding	182594	RPL7P6	processed_pseudogene	167370
rs4664688	0.645978	0.322705	1.84507e-17	5.8449e-27	0.437311	0.0256686	670	339	chr2	153557626	AC012501.1	sense_overlapping	non-coding intronic
rs12169145	0.619469	0.26574	7.23653e-28	6.49835e-27	0.451448	0.0218645	762	246	chr22	18612623				RIMBP3	protein_coding	704	RF00017	misc_RNA	2958
rs914822	0.629232	0.27051	7.01134e-24	6.50444e-27	0.452179	0.0213372	832	176	chr9	28867480				MIR876	miRNA	3774	MIR873	miRNA	21399
rs4748901	0.633193	0.288585	4.40884e-23	1.17858e-26	0.44937	0.0244614	755	253	chr10	23483024				OTUD1	protein_coding	40634	KIAA1217	protein_coding	211722
rs718672	0.654274	0.317427	7.868e-20	3.09383e-26	0.456567	0.0278638	757	252	chr21	14276081	ABCC13	transcribed_unprocessed_pseudogene	non-coding intronic
rs10496213	0.587136	0.209827	4.70771e-25	3.87807e-26	0.38006	0.0129683	546	462	chr2	79135028				REG1A	protein_coding	11609	REG1CP	transcribed_unprocessed_pseudogene	475
rs13381088	0.629601	0.2736	2.18901e-35	1.33639e-25	0.441134	0.0208878	797	212	chr18	32390023	GAREM1	protein_coding	intronic
rs10425374	0.601564	0.220866	7.49329e-24	1.40525e-25	0.43544	0.0182083	770	239	chr19	31283760	TSHZ3	protein_coding	intronic,non-coding intronic
rs8039678	0.607946	0.223058	1.44089e-30	1.43649e-25	0.450801	0.0141704	806	171	chr15	91309609				AC123784.1	lincRNA	3288	CRAT37	lincRNA	99099
rs1997823	0.605779	0.221156	1.06149e-17	3.6076e-25	0.449731	0.0151535	824	184	chr6	71530279				LINC01626	lincRNA	71405	AL035467.2	lincRNA	1791
rs1544945	0.630917	0.266733	1.01844e-22	4.72683e-25	0.448164	0.0285057	739	269	chr5	26516520				AC025475.1	lincRNA	116701	AC113347.1	processed_pseudogene	152826
rs10492520	0.618599	0.242786	1.7811e-34	5.61872e-25	0.438729	0.0155518	745	264	chr13	51266434	FAM124A	protein_coding	intronic
rs998461	0.643248	0.298625	2.71802e-12	6.91618e-25	0.436795	0.0275181	752	255	chr5	158590475				AC091939.1	lincRNA	1929	EBF1	protein_coding	105441
rs9729740	0.623191	0.255857	4.72992e-19	7.1859e-25	0.451568	0.0166595	764	245	chr1	47068033	CYP4Z1	protein_coding	intronic
rs6084111	0.621165	0.253413	8.13313e-28	8.02781e-25	0.450365	0.025981	734	245	chr20	26308376				MIR663AHG	processed_transcript	56850	FRG1CP	unprocessed_pseudogene	2272333
rs138056	0.615589	0.260527	6.66225e-28	9.10954e-25	0.400136	0.0214895	645	363	chr22	43824793	SULT4A1	protein_coding	3utr
rs1207774	0.567669	0.173858	6.63834e-22	1.14286e-24	0.430305	0.0130218	764	245
rs2247453	0.64946	0.306813	4.94257e-33	1.40761e-24	0.442911	0.0175123	749	260	chr10	78544548	AL583852.1	lincRNA	non-coding intronic
rs2247453	0.64946	0.306813	4.94257e-33	1.40761e-24	0.442911	0.0175123	749	260	chr10	78544548	LINC00595	lincRNA	3downstream,non-coding intronic
rs2247453	0.64946	0.306813	4.94257e-33	1.40761e-24	0.442911	0.0175123	749	260	chr10	78544548	AC012560.1	lincRNA	non-coding intronic
rs1679407	0.654001	0.3172	4.52506e-24	2.1216e-24	0.462252	0.0279687	845	160	chr11	38029904				AC103798.2	TEC	15763	LRRC6P1	processed_pseudogene	181485
rs355249	0.570678	0.209959	3.39722e-17	2.21676e-24	0.406003	0.0177815	703	306	chr11	40997631	LRRC4C	protein_coding	non-coding intronic,intronic
rs11654099	0.602746	0.237368	5.44802e-18	2.50835e-24	0.398354	0.0231666	582	425	chr17	6461433	PITPNM3	protein_coding	coding syn|nonsyn,non-coding
rs9461725	0.635381	0.297376	6.88234e-18	2.91206e-24	0.457665	0.0285302	757	252	chr6	31777309				VWA7	protein_coding	15	VARS	protein_coding	209
rs9460430	0.636806	0.284019	1.07176e-17	5.28371e-24	0.455297	0.0300143	744	264	chr6	19896526				ID4	protein_coding	55842	AL008627.1	processed_pseudogene	145929
rs959729	0.616481	0.241145	9.74327e-21	6.11609e-24	0.423422	0.027332	655	354	chr14	61467482	PRKCH	protein_coding	intronic,non-coding intronic
rs2179719	0.615732	0.245676	1.42067e-16	7.71948e-24	0.454173	0.0226727	755	251	chr6	42886104	RPL7L1	protein_coding	intronic,coding nonsyn|nonsyn,non-coding intronic
rs7933582	0.615734	0.241795	9.93716e-21	9.13591e-24	0.447321	0.0230147	741	268	chr11	91445826				AP002791.1	TEC	62537	AP003028.1	lincRNA	348536
rs2008157	0.547517	0.212513	4.89916e-11	1.23108e-23	0.369964	0.0149648	412	596
rs703724	0.566503	0.218814	4.95591e-17	1.23363e-23	0.396824	0.0271518	406	591
rs9304152	0.597727	0.204082	2.25969e-19	1.58333e-23	0.4629	0.0187216	854	155	chr18	35853624				NRBF2P1	processed_pseudogene	11007	MIR187	miRNA	51194
rs10813028	0.604611	0.215975	5.94039e-31	1.94712e-23	0.390337	0.0159588	560	413	chr9	29223298				MIR873	miRNA	334343	AL162388.1	processed_pseudogene	30777
rs2505730	0.664438	0.339804	5.43393e-21	1.99392e-23	0.502517	0.0532853	922	87	chr10	31232962	AL356258.1	lincRNA	non-coding intronic
rs2505730	0.664438	0.339804	5.43393e-21	1.99392e-23	0.502517	0.0532853	922	87	chr10	31232962	ZEB1-AS1	antisense	non-coding intronic
rs7269743	0.587098	0.222303	5.18267e-18	2.35404e-23	0.366731	0.00732775	390	619	chr20	7856067				AL031679.1	processed_pseudogene	23745	AL021879.1	processed_pseudogene	11260
rs2316131	0.599572	0.227151	2.74658e-18	5.09259e-23	0.393615	0.0186117	617	392	chr3	98511645	CLDND1	protein_coding	intronic
rs2236648	0.604007	0.240513	2.5073e-17	5.18945e-23	0.41405	0.027481	353	656	chr11	64197185	STIP1	protein_coding	non-coding intronic,5upstream,3downstream,intronic
rs4150125	0.639906	0.284865	1.78262e-20	5.3777e-23	0.432301	0.0278609	686	323	chr16	84185345	TAF1C	protein_coding	5upstream,non-coding intronic,non-coding,intronic
rs2039973	0.614861	0.248987	5.64217e-27	5.86353e-23	0.453642	0.0255513	832	177	chr10	91702667				GAPDHP28	processed_pseudogene	34885	FAF2P1	processed_pseudogene	63232
rs873176	0.580703	0.230015	8.85519e-16	6.09978e-23	0.375201	0.0222783	506	481	chr14	69551120				PLEKHD1	protein_coding	19569	AL133445.1	processed_pseudogene	9899
rs6542685	0.644005	0.295422	1.68027e-18	6.92696e-23	0.423447	0.0274299	608	373	chr2	4166509				AC012445.1	lincRNA	25778	NPM1P48	processed_pseudogene	347695
rs9869067	0.639853	0.290844	8.96686e-19	1.01101e-22	0.475211	0.0316704	869	139	chr3	35884380				AC104308.1	processed_pseudogene	12182	RFC3P1	processed_pseudogene	285387
rs9446694	0.641055	0.296569	2.79362e-17	1.15715e-22	0.461541	0.0352706	758	250	chr6	72521669				RIMS1	protein_coding	118526	FO393414.2	processed_pseudogene	972
rs8099686	0.628898	0.26432	3.17143e-17	1.30852e-22	0.459554	0.0282497	749	250	chr18	49228905	DYM	protein_coding	intronic
rs10226904	0.574027	0.197147	1.13116e-21	1.4059e-22	0.397783	0.0151986	334	675
rs10483875	0.601463	0.211109	1.23659e-23	1.66304e-22	0.416076	0.0189922	660	349	chr14	76673921	AC008050.1	lincRNA	non-coding intronic
rs1994983	0.620123	0.251124	1.82898e-18	1.72247e-22	0.430479	0.0311467	657	345	chr4	21375474	KCNIP4	protein_coding	intronic
rs6856061	0.610492	0.238602	4.9798e-17	1.96696e-22	0.406748	0	742	266	chr4	6346464	PPP2R2C	protein_coding	intronic,3downstream,non-coding intronic
rs623640	0.597669	0.20554	1.3823e-18	2.03501e-22	0.419068	0.0232686	642	365	chr9	123899333	DENND1A	protein_coding	intronic
rs7601484	0.64762	0.311749	6.3241e-21	2.78472e-22	0.4571	0.0374494	757	252	chr2	79985399	CTNNA2	protein_coding	intronic
rs8009022	0.628833	0.267284	4.55163e-16	3.0438e-22	0.477081	0.0307511	865	144	chr14	23954161	DHRS4	protein_coding	intronic
rs8009022	0.628833	0.267284	4.55163e-16	3.0438e-22	0.477081	0.0307511	865	144	chr14	23954161	DHRS4-AS1	antisense	5upstream,non-coding,non-coding intronic
rs7157411	0.630131	0.279982	4.28303e-17	3.10764e-22	0.46146	0.0309101	763	245	chr14	106248183				IGHV3-21	IG_V_gene	12589	IGHV3-22	IG_V_pseudogene	9579
rs10004765	0.628703	0.271212	4.25638e-20	3.35602e-22	0.446478	0.0157919	751	258	chr4	1930849	NSD2	protein_coding	intronic,non-coding intronic
rs11658898	0.661901	0.330396	1.85448e-16	3.56612e-22	0.465253	0.0343769	757	249	chr17	18843863	PRPSAP2	protein_coding	intronic
rs3731748	0.597761	0.245689	2.30231e-18	3.65606e-22	0.437772	0.0309413	745	263	chr2	178548383	TTN-AS1	antisense	non-coding intronic
rs3731748	0.597761	0.245689	2.30231e-18	3.65606e-22	0.437772	0.0309413	745	263	chr2	178548383	TTN	protein_coding	coding syn
rs3896610	0.63036	0.277825	2.16437e-16	4.64268e-22	0.465003	0.0367676	761	245	chr2	131757168	C2orf27A	transcribed_unprocessed_pseudogene	5upstream,non-coding intronic
rs4591711	0.611578	0.231953	4.78483e-27	5.18965e-22	0.369113	0.0252055	502	507	chr5	23580878				PRDM9	protein_coding	52281	AC108103.1	processed_pseudogene	108049
rs6864800	0.550884	0.166666	2.07478e-17	6.69812e-22	0.424778	0.0133983	248	743
rs1133763	0.611923	0.24397	2.44553e-16	2.01372e-21	0.391436	0.0175172	546	461	chr17	34320812	CCL8	protein_coding	coding nonsyn
rs5361	0.607593	0.244337	1.26342e-15	2.0365e-21	0.463543	0.0377424	812	196	chr1	169731919	C1orf112	protein_coding	non-coding intronic
rs5361	0.607593	0.244337	1.26342e-15	2.0365e-21	0.463543	0.0377424	812	196	chr1	169731919	SELE	protein_coding	coding nonsyn,3downstream,non-coding
rs9584299	0.58323	0.208891	1.28227e-23	2.26387e-21	0.415246	0.0201193	702	305	chr13	95395670				MEMO1P5	processed_pseudogene	1216	CLDN10	protein_coding	37934
rs6723096	0.663834	0.343147	9.24891e-16	2.60799e-21	0.470776	0.0490465	757	250	chr2	28202643	BABAM2	protein_coding	intronic
rs11003312	0.641767	0.297274	6.02077e-19	2.74169e-21	0.456954	0.0324501	739	246	chr10	50019508				AGAP6	protein_coding	9009	FAM21EP	transcribed_unprocessed_pseudogene	1674
rs1568474	0.572641	0.216249	2.92951e-20	2.75209e-21	0.389337	0.0275002	391	610
rs6918631	0.637415	0.283648	7.87115e-14	2.86547e-21	0.468752	0.0338865	748	261	chr6	28344679	ZSCAN31	protein_coding	intronic,non-coding intronic
rs2044548	0.59815	0.235772	1.23547e-14	4.54765e-21	0.464448	0.0239881	837	171	chr1	60898035	NFIA	protein_coding	intronic
rs8002871	0.54255	0.191708	3.76526e-29	4.95242e-21	0.410737	0.0226983	311	697
rs8081450	0.639384	0.295447	5.9352e-22	5.25013e-21	0.452475	0.0326833	747	261	chr17	70351026	AC011990.1	lincRNA	non-coding intronic
rs1942526	0.614041	0.238032	2.1218e-19	5.48775e-21	0.482556	0.0358838	908	101	chr18	57951645				RSL24D1P11	processed_pseudogene	112679	LINC01897	lincRNA	9586
rs17142812	0.622397	0.261915	4.04043e-18	6.02609e-21	0.456661	0.0272139	753	246	chr7	71186221	GALNT17	protein_coding	intronic
rs13438381	0.656044	0.328439	3.4558e-20	6.12766e-21	0.485661	0.0499938	902	106	chr7	144694700	TPK1	protein_coding	intronic,non-coding intronic
rs11988083	0.545802	0.208615	3.58323e-17	6.70838e-21	0.387004	0.026906	396	608
rs11048961	0.641035	0.284966	1.34737e-17	6.71531e-21	0.441681	0.0440675	669	340	chr12	27278532	STK38L	protein_coding	intronic,non-coding intronic
rs9296224	0.621787	0.25174	1.22321e-16	8.55534e-21	0.467754	0.0265164	859	150	chr6	11972476				AMD1P4	processed_pseudogene	109506	AL157373.1	antisense	17867
rs7983466	0.532672	0.174178	9.51977e-13	8.85681e-21	0.409776	0.0182826	348	659
rs16841275	0.627395	0.264375	4.71376e-16	8.90486e-21	0.456997	0.022129	761	248	chr3	99509669	AC107029.1	lincRNA	non-coding intronic
rs10460943	0.624774	0.275507	2.74427e-17	9.10384e-21	0.420037	0.0380221	667	342	chr3	71623155	AC097634.4	protein_coding	intronic
rs10460943	0.624774	0.275507	2.74427e-17	9.10384e-21	0.420037	0.0380221	667	342	chr3	71623155	AC097634.3	antisense	non-coding intronic
rs12309241	0.633706	0.274992	1.26781e-20	1.57432e-20	0.48325	0.0302233	914	95	chr12	101362031	UTP20	protein_coding	coding syn
rs17715481	0.621505	0.256016	7.4457e-20	1.76849e-20	0.421877	0.0264633	664	343	chr5	132479692	C5orf56	processed_transcript	non-coding intronic
rs17715481	0.621505	0.256016	7.4457e-20	1.76849e-20	0.421877	0.0264633	664	343	chr5	132479692	AC116366.3	protein_coding	intronic,non-coding intronic
rs7108783	0.625471	0.262239	1.95352e-20	2.24917e-20	0.464753	0.0287706	869	138	chr11	133624460				OPCML	protein_coding	91941	AP001979.2	lincRNA	159211
rs7280016	0.635141	0.279894	1.33347e-20	2.36695e-20	0.484178	0.0375036	902	105	chr21	40445499	DSCAM	protein_coding	intronic
rs4646448	0.626068	0.279064	4.67476e-15	2.45582e-20	0.470245	0.0420901	762	245	chr7	99670693	CYP3A5	protein_coding	non-coding intronic,intronic,3downstream
rs7659671	0.595429	0.198087	2.71302e-16	2.45775e-20	0.440462	0.0193407	758	251	chr4	123367257				SPATA5	protein_coding	47807	SPRY1	protein_coding	29538
rs2116984	0.594922	0.228254	1.35192e-17	2.56361e-20	0.42738	0.0288595	715	293
rs6889233	0.591456	0.207612	3.58342e-16	2.79995e-20	0.456725	0.0287999	784	223	chr5	120940247				AC114284.1	lincRNA	149469	AC008565.1	processed_pseudogene	99843
rs7432284	0.615061	0.242205	1.28391e-21	4.7616e-20	0.460199	0.0248261	857	152	chr3	186376895				DGKG	protein_coding	14658	LINC02020	lincRNA	63450
rs11818689	0.626776	0.291038	2.46802e-18	4.8451e-20	0.454144	0.032468	755	254	chr10	31452516	ZEB1	protein_coding	intronic,non-coding intronic
rs10824236	0.604901	0.24824	2.91824e-17	6.40207e-20	0.406001	0.0341597	377	631	chr10	74767815				FAM32CP	processed_pseudogene	23108	AC063962.1	lincRNA	53795
rs339015	0.575491	0.192878	6.98523e-21	6.85348e-20	0.41239	0.0190791	314	693	chr3	6924804	GRM7	protein_coding	intronic
rs2223770	0.630231	0.269877	6.13752e-16	7.08131e-20	0.473252	0.0465074	758	247	chr6	146419481	GRM1	protein_coding	intronic
rs11152238	0.621753	0.254418	1.07479e-19	7.73418e-20	0.428587	0.0364596	683	326	chr18	60559480				AC091576.1	antisense	20885	AC010928.1	transcribed_unprocessed_pseudogene	52293
rs2981213	0.613075	0.264908	1.01725e-19	7.81289e-20	0.42701	0.0380252	646	360	chr8	106826664				ABRA	protein_coding	56419	AP003789.1	unprocessed_pseudogene	154303
rs6550967	0.548529	0.179246	8.72081e-15	9.8863e-20	0.378476	0.015651	456	552
rs4658753	0.629005	0.279786	3.18799e-16	1.0123e-19	0.481412	0.0426323	845	158	chr1	245328104	KIF26B	protein_coding	intronic
rs11605126	0.621248	0.255614	4.53763e-16	1.29108e-19	0.437253	0.0461362	657	349	chr11	134851577				AP001999.1	lincRNA	87767	AP003062.1	lincRNA	99131
rs17032545	0.613299	0.249281	1.25836e-16	1.43965e-19	0.398224	0.0224115	575	433	chr2	66790318				LINC01798	lincRNA	60161	AC009474.1	processed_pseudogene	30366
rs2869362	0.61305	0.235575	1.13644e-16	1.56474e-19	0.427688	0.0237452	673	336	chr4	85670049	ARHGAP24	protein_coding	non-coding intronic,intronic
rs11203567	0.606595	0.232341	4.6077e-17	1.98455e-19	0.454332	0.0306298	774	214	chr8	14037682				AC023538.1	processed_pseudogene	14260	SGCZ	protein_coding	52182
rs9784420	0.58692	0.196107	4.83014e-19	2.0181e-19	0.379129	0.0158598	418	591	chr4	125056854				ANKRD50	protein_coding	344122	FAT4	protein_coding	259545
rs10493535	0.610933	0.226477	4.55446e-15	2.19274e-19	0.418224	0.018068	629	379	chr1	74002849				AL591463.1	lincRNA	87534	LRRIQ3	protein_coding	23166
rs10923694	0.595407	0.216149	9.44252e-19	3.12056e-19	0.443637	0.0400286	751	258	chr1	118888391	TBX15	protein_coding	intronic
rs12574588	0.612241	0.238088	5.83525e-14	3.14423e-19	0.422888	0.0302561	617	388
rs2355659	0.612798	0.242266	1.11829e-17	4.04641e-19	0.411278	0.045313	378	630
rs525884	0.610697	0.234675	1.4823e-12	6.47131e-19	0.384411	0.0341932	513	495
rs6803542	0.651354	0.307325	2.49239e-16	7.13206e-19	0.46446	0.0435831	744	264	chr3	187292609	AC007920.2	antisense	non-coding intronic
rs7792037	0.606398	0.229827	2.70945e-15	8.16364e-19	0.472912	0.0358458	856	151	chr7	19252370				AC003986.1	antisense	106117	AC007091.1	lincRNA	101164
rs13396891	0.624853	0.28381	6.40956e-13	8.36655e-19	0.474334	0.0482415	751	251	chr2	20630202	HS1BP3	protein_coding	intronic
rs3128977	0.655935	0.320517	6.14888e-16	9.2127e-19	0.469442	0.0442019	749	245	chr6	31430486	HCP5	sense_overlapping	non-coding intronic
rs11690619	0.600332	0.232353	3.34206e-15	9.38203e-19	0.433145	0.0412412	645	364	chr2	158030731	UPP2	protein_coding	intronic
rs10159833	0.610523	0.230299	1.02725e-17	9.61176e-19	0.449287	0.0221294	750	258	chr10	93873984				LGI1	protein_coding	67712	RAB11AP1	processed_pseudogene	7309
rs2961693	0.62274	0.268381	4.72766e-14	1.00728e-18	0.485772	0.0555402	841	166	chr5	142185080				AC091825.1	TEC	16693	SPRY4	protein_coding	125347
rs7963490	0.63997	0.285545	2.20719e-14	1.08936e-18	0.485318	0.0528461	856	151	chr12	80613360	PTPRQ	protein_coding	intronic
rs4861758	0.615158	0.239166	4.48122e-18	1.10351e-18	0.455094	0.0297124	820	188	chr4	187785937				ADAM20P3	processed_pseudogene	37738	AC108073.1	processed_pseudogene	184336
rs1203917	0.636377	0.296594	2.46008e-14	1.14102e-18	0.481812	0.0526224	825	181	chr20	22595877	LNCNEF	lincRNA	non-coding intronic
rs2355149	0.610338	0.240115	4.32479e-13	1.23027e-18	0.464098	0.0324695	809	198
rs2836989	0.602633	0.225464	9.63957e-14	1.35828e-18	0.474941	0.0366769	846	162	chr21	39361641				HMGN1	protein_coding	11994	RNF6P1	processed_pseudogene	12122
rs2188363	0.63045	0.272894	1.54188e-13	1.43953e-18	0.470624	0.0421641	763	245	chr16	32553491				ABCD1P3	unprocessed_pseudogene	75241	AC137800.1	transcribed_unprocessed_pseudogene	46808
rs2626385	0.568803	0.197365	2.52205e-15	1.53278e-18	0.387704	0.0302997	592	412
rs2184778	0.58064	0.187307	1.03579e-24	1.93388e-18	0.449349	0.0264898	817	189
rs8050660	0.601532	0.246338	1.0858e-15	2.00615e-18	0.47301	0.0368331	851	157	chr16	83988042	NECAB2	protein_coding	intronic
rs9690812	0.597772	0.211813	4.30631e-16	2.1292e-18	0.457153	0.0281001	758	250	chr7	155281868				AC099552.2	lincRNA	13816	AC144652.1	lincRNA	14050
rs573732	0.623869	0.253791	1.96028e-14	2.19704e-18	0.449692	0.0484748	638	324	chr11	55615681				OR4C11	protein_coding	8036	OR4P4	protein_coding	19432
rs3753473	0.609848	0.236059	4.9031e-16	2.29967e-18	0.431099	0.0439235	641	368	chr1	203162157	ADORA1	protein_coding	non-coding intronic,intronic
rs744908	0.621508	0.250336	9.4506e-14	2.32413e-18	0.49977	0.047375	886	120	chr1	116460966	LINC01762	lincRNA	non-coding intronic
rs1998053	0.606169	0.222825	1.6893e-18	2.33084e-18	0.418747	0.0317235	647	362	chr14	100853697	AL117190.2	antisense	non-coding intronic
rs1998053	0.606169	0.222825	1.6893e-18	2.33084e-18	0.418747	0.0317235	647	362	chr14	100853697	MEG3	lincRNA	non-coding,3downstream,non-coding intronic
rs1998053	0.606169	0.222825	1.6893e-18	2.33084e-18	0.418747	0.0317235	647	362	chr14	100853697	AL117190.1	lincRNA	non-coding intronic
rs7119775	0.643109	0.293651	7.07931e-13	2.37371e-18	0.45309	0.0397338	687	311	chr11	86594058	AP001831.1	antisense	non-coding intronic
rs7119775	0.643109	0.293651	7.07931e-13	2.37371e-18	0.45309	0.0397338	687	311	chr11	86594058	ME3	protein_coding	intronic,non-coding intronic
rs790110	0.600225	0.221443	1.25875e-18	2.57748e-18	0.428667	0.0188774	663	342	chr3	122665173				EIF4BP8	processed_pseudogene	2735	PARP14	protein_coding	15445
rs4434818	0.623417	0.26347	7.99736e-15	2.94516e-18	0.46681	0.0336525	762	246	chr1	213256220	RPS6KC1	protein_coding	non-coding intronic,intronic
rs10149661	0.611411	0.243763	6.39299e-19	3.05941e-18	0.465906	0.0411532	849	160	chr14	100681711				AL132711.1	lincRNA	1827	DLK1	protein_coding	43994
rs11702660	0.600131	0.20647	2.62027e-15	3.89454e-18	0.471649	0.0283475	876	131
rs7291677	0.619245	0.250687	2.50734e-15	4.12844e-18	0.457092	0.0307553	748	260	chr22	22720379				IGLVI-20	IG_V_pseudogene	4960	IGLV3-19	IG_V_gene	244
rs4839670	0.594054	0.197309	1.65132e-17	4.1433e-18	0.467665	0.0234046	877	132	chr3	143828340	SLC9A9	protein_coding	intronic
rs17403620	0.592506	0.203685	4.04766e-19	4.4702e-18	0.454519	0.0244465	814	184	chr11	10557561	LYVE1	protein_coding	3utr,3downstream
rs17403620	0.592506	0.203685	4.04766e-19	4.4702e-18	0.454519	0.0244465	814	184	chr11	10557561	MRVI1-AS1	antisense	non-coding intronic
rs3903219	0.650149	0.313327	1.44277e-15	4.60794e-18	0.479164	0.0481046	851	157	chr12	19545234	AEBP2	protein_coding	intronic
rs7961532	0.62293	0.259906	8.08838e-14	4.67296e-18	0.464287	0.0410894	752	257	chr12	122648890				AC026333.4	lincRNA	14217	AC026333.3	lincRNA	38235
rs7541416	0.61237	0.249354	4.7863e-20	4.97167e-18	0.451853	0.0372217	794	214	chr1	26296420	UBXN11	protein_coding	intronic,3downstream,non-coding intronic
rs17045450	0.59735	0.200183	2.81655e-20	5.35768e-18	0.452531	0.022662	763	246	chr4	113042714	ANK2	protein_coding	intronic
rs17045450	0.59735	0.200183	2.81655e-20	5.35768e-18	0.452531	0.022662	763	246	chr4	113042714	AC093879.1	antisense	non-coding intronic
rs17733014	0.587894	0.192821	1.55141e-16	5.37155e-18	0.441931	0.0202497	763	244	chr8	114984282				CARSP2	processed_pseudogene	192353	TRPS1	protein_coding	424214
rs7900045	0.615005	0.260035	1.02829e-15	6.92675e-18	0.434153	0.0356635	661	346	chr10	128376079				AL390763.1	lincRNA	55865	AL355537.1	lincRNA	536800
rs710493	0.635681	0.281191	8.71412e-16	7.29005e-18	0.485737	0.0301681	903	103	chr3	188976960	TPRG1	protein_coding	non-coding intronic,intronic
rs2711134	0.615678	0.247976	1.23486e-13	8.47118e-18	0.496108	0.0536912	884	121	chr7	24592492	MPP6	protein_coding	intronic
rs10989049	0.565782	0.197409	7.30009e-14	8.85677e-18	0.438728	0.0388603	274	693
rs12415991	0.577454	0.171318	7.79532e-18	9.64645e-18	0.43574	0.0150753	740	235
rs997428	0.582776	0.193184	2.51391e-19	1.10369e-17	0.440995	0.0228588	785	222
rs16883008	0.644947	0.29607	7.78574e-15	1.12772e-17	0.463337	0.041198	750	255	chr6	72884227	KCNQ5	protein_coding	intronic
rs10191823	0.62865	0.268821	7.3028e-14	1.30339e-17	0.46784	0.0396439	757	252	chr2	191253956	MYO1B	protein_coding	intronic
rs7082499	0.626413	0.27007	9.72027e-13	1.53896e-17	0.481958	0.054078	751	258	chr10	87697167	PAPSS2	protein_coding	intronic,non-coding intronic
rs13324120	0.616202	0.252784	2.33573e-09	1.8281e-17	0.417763	0.0437962	428	531	chr3	153356087				RN7SL300P	misc_RNA	156070	AC078788.1	lincRNA	1020
rs3846336	0.587935	0.21292	8.95502e-17	2.22131e-17	0.438	0.0357183	670	325	chr4	24929397	CCDC149	protein_coding	non-coding intronic,intronic
rs1288706	0.535197	0.149138	1.34793e-10	2.4434e-17	0.425942	0.027526	695	314	chr1	52289199	ZFYVE9	protein_coding	intronic
rs2733917	0.627011	0.272429	2.67601e-18	2.5235e-17	0.459715	0.042562	762	245	chr7	100888537	SRRT	protein_coding	non-coding,coding syn,coding *nonsyn:stop-gain,3downstream
rs11232270	0.648088	0.305018	3.71296e-12	2.67827e-17	0.486811	0.0620343	749	260	chr11	80663349				ARL6IP1P3	processed_pseudogene	9361	AP002759.1	lincRNA	87851
rs995795	0.592711	0.217632	1.45136e-13	3.71104e-17	0.422424	0.0412696	629	380	chr12	25895429				AC019209.1	lincRNA	9574	RASSF8-AS1	antisense	43900
rs10987361	0.615161	0.25552	7.28851e-18	4.02425e-17	0.405172	0.0389759	565	444	chr9	126565395				AL356309.1	lincRNA	35052	AL161908.1	antisense	24199
rs6536038	0.584945	0.205064	9.23715e-16	4.15734e-17	0.412163	0.0304892	368	639	chr4	154914358				RBM46	protein_coding	85545	AC097467.3	antisense	259358
rs7249702	0.596272	0.210686	3.80479e-15	4.7637e-17	0.370335	0.033433	484	524
rs11132992	0.595029	0.218933	1.5857e-19	4.92844e-17	0.412822	0.039069	666	340
rs13121678	0.600207	0.211524	2.90143e-17	5.20114e-17	0.43967	0.0378391	278	731	chr4	181036303				AC104803.1	lincRNA	277265	LINC00290	lincRNA	27786
rs1853155	0.593678	0.197486	1.77689e-11	5.97019e-17	0.389611	0.0321857	502	498	chr6	123649693	AL133257.1	antisense	non-coding intronic
rs9540861	0.604973	0.223585	2.60237e-18	7.13205e-17	0.409159	0.0447125	589	419
rs9957584	0.621637	0.256564	8.82696e-13	9.47903e-17	0.478278	0.0575924	750	258	chr18	65534492				LINC01916	lincRNA	86980	AC090358.1	lincRNA	71598
rs6776576	0.628852	0.269112	8.62537e-10	1.06488e-16	0.452726	0.0376252	749	260	chr3	132626804	ACAD11	protein_coding	non-coding,coding nonsyn|nonsyn|nonsyn
rs6776576	0.628852	0.269112	8.62537e-10	1.06488e-16	0.452726	0.0376252	749	260	chr3	132626804	NPHP3-ACAD11	protein_coding	3utr
rs17118468	0.580526	0.199139	2.38949e-19	1.18578e-16	0.458351	0.0137329	844	165	chr5	139845150				PSD2	protein_coding	684	NRG2	protein_coding	1629
rs10118945	0.590277	0.185599	7.62421e-15	1.19333e-16	0.473661	0.0291595	866	143	chr9	77039041				FOXB2	protein_coding	18088	ATP5MFP3	processed_pseudogene	1375
rs4714574	0.534837	0.177958	8.64298e-12	1.21846e-16	0.37242	0.0298065	498	503
rs2008159	0.558688	0.194586	2.38541e-15	1.33055e-16	0.385369	0.024296	412	596
rs7614620	0.622005	0.25677	1.02114e-15	1.95573e-16	0.453689	0.036706	764	244	chr3	154608965				AC092994.1	lincRNA	69656	SYPL1P1	processed_pseudogene	42691
rs6898260	0.618004	0.246973	1.75494e-13	2.04729e-16	0.455046	0.0473939	711	298	chr5	34501809				AC138853.1	processed_pseudogene	127959	AC025754.2	lincRNA	149648
rs11766051	0.581645	0.178297	1.39806e-15	2.25967e-16	0.461329	0.0312812	824	184	chr7	55770852	PSPHP1	unprocessed_pseudogene	non-coding intronic
rs12667032	0.651367	0.311618	9.88416e-13	3.09861e-16	0.478859	0.0510104	760	249	chr7	154614871	DPP6	protein_coding	intronic
rs12439426	0.606425	0.222904	6.72901e-13	3.13622e-16	0.424465	0.0373877	603	387	chr15	34438557				GOLGA8A	protein_coding	1091	HNRNPLP2	unprocessed_pseudogene	50445
rs4418592	0.596781	0.211356	1.69157e-13	3.47762e-16	0.456388	0.0366052	771	228	chr1	115340582	NGF-AS1	antisense	non-coding intronic
rs4736166	0.592322	0.211659	9.2296e-10	3.75092e-16	0.42057	0.058675	505	504	chr8	140271687	TRAPPC9	protein_coding	non-coding intronic,intronic
rs9837111	0.572554	0.153105	9.97374e-19	3.85441e-16	0.468065	0.0221016	867	140	chr3	69554934				FRMD4B	protein_coding	12351	AC099328.2	lincRNA	9172
rs4270037	0.579243	0.170308	1.4141e-15	3.86203e-16	0.469052	0.0319588	857	149
rs12468627	0.554958	0.155819	6.24783e-21	3.98547e-16	0.393912	0.0218271	328	635
rs4867897	0.540023	0.157	2.06057e-14	4.96628e-16	0.410671	0.0208107	319	689
rs2806081	0.591123	0.193124	2.25508e-20	5.13677e-16	0.467644	0.0371078	848	155	chr9	118011307				AL354754.1	lincRNA	114051	TPT1P9	processed_pseudogene	71562
rs1926280	0.62534	0.260553	3.13711e-13	5.71527e-16	0.494801	0.0614562	879	128	chr1	67983315	GNG12-AS1	antisense	non-coding intronic
rs3820427	0.60956	0.223701	1.07832e-14	5.77307e-16	0.481966	0.0424815	882	125	chr1	201326984	PKP1	protein_coding	5upstream,intronic
rs1957572	0.60186	0.230561	5.31567e-12	6.15637e-16	0.487349	0.0445227	865	143	chr14	68269754	RAD51B	protein_coding	intronic,non-coding intronic
rs10106123	0.608358	0.225998	1.27099e-13	9.80082e-16	0.502187	0.0585968	907	102	chr8	135437472				LINC01591	lincRNA	137753	AC040914.1	antisense	18393
rs1555110	0.627786	0.261422	3.57464e-12	1.33485e-15	0.457245	0.0438559	713	292	chr6	1426555				FOXF2	protein_coding	30952	RN7SL352P	misc_RNA	80767
rs1546182	0.598294	0.213524	3.40653e-15	1.33508e-15	0.458293	0.0346012	796	212	chr4	16746064	LDB2	protein_coding	non-coding intronic,intronic
rs940942	0.588651	0.229549	5.10268e-12	1.42486e-15	0.444603	0.0476337	305	703
rs9868785	0.570164	0.196769	1.06485e-13	1.81513e-15	0.397684	0.0362774	439	570
rs891689	0.604333	0.23331	1.83385e-16	2.05127e-15	0.430152	0.0349084	665	336	chr4	150961146	LRBA	protein_coding	intronic
rs1968813	0.568657	0.201563	6.78085e-14	2.21421e-15	0.430809	0.0316099	279	727
rs2161283	0.601597	0.215355	2.53008e-15	2.41141e-15	0.440765	0.040092	278	729	chr5	127311172	MEGF10	protein_coding	intronic
rs12830004	0.615046	0.255817	2.31795e-13	2.54e-15	0.497609	0.0588994	889	120	chr12	28825928				AC022081.1	lincRNA	97	AC024255.1	processed_pseudogene	152656
rs10265711	0.557779	0.153536	9.60752e-19	2.75233e-15	0.405165	0.0227974	349	648	chr7	123188448	SLC13A1	protein_coding	intronic
rs2545754	0.593082	0.216039	3.03154e-13	2.78717e-15	0.463958	0.0375507	762	245
rs1107425	0.598697	0.217275	1.23983e-16	3.36166e-15	0.479263	0.0507381	858	150	chr10	35882998				PCAT5	lincRNA	82078	AL365500.1	lincRNA	13876
rs1961329	0.570424	0.198662	1.32782e-12	3.45935e-15	0.417383	0.0181503	321	687	chr11	116169647				AP000797.1	processed_pseudogene	218156	LINC02151	lincRNA	327252
rs1707082	0.607561	0.228314	1.83872e-17	3.69298e-15	0.484917	0.0375727	912	96	chr5	22793225	CDH12	protein_coding	intronic
rs17424987	0.595559	0.198818	5.37874e-17	3.97903e-15	0.471142	0.0353599	875	134	chr3	161758166				OTOL1	protein_coding	254224	AC131211.1	lincRNA	58743
rs12240317	0.593053	0.223539	2.07904e-09	4.21798e-15	0.483226	0.0737894	815	194	chr10	43518418				ZNF487	protein_coding	35239	AL450326.2	unprocessed_pseudogene	4838
rs1847503	0.634582	0.273235	4.44443e-13	4.26006e-15	0.467569	0.0500632	735	272	chr9	71308746	TRPM3	protein_coding	intronic,non-coding intronic
rs17009319	0.580495	0.178021	7.71292e-14	5.32865e-15	0.438418	0.0382541	663	345	chr2	123070324	LINC01826	lincRNA	non-coding
rs12109018	0.609019	0.252016	1.43498e-14	6.19766e-15	0.43841	0.0433925	653	351	chr5	145112750				NAMPTP2	processed_pseudogene	106961	AC132803.1	lincRNA	109860
rs9844812	0.610343	0.227481	1.11592e-12	7.07862e-15	0.461056	0.0319823	750	259	chr3	48223232				MIR4443	miRNA	26616	CAMP	protein_coding	115
rs6824806	0.616985	0.249777	1.19757e-12	8.86417e-15	0.443236	0.0455783	641	365	chr4	9587803				SNRPCP13	processed_pseudogene	3672	ENPP7P11	processed_pseudogene	89505
rs12362694	0.591027	0.199992	1.76595e-13	9.18051e-15	0.475421	0.0383418	865	144	chr11	3696899	NUP98	protein_coding	5upstream,intronic,non-coding
rs9386455	0.549334	0.196067	1.61297e-15	9.71458e-15	0.379152	0.037886	525	484
rs4075249	0.581534	0.174863	3.34127e-19	1.07283e-14	0.47211	0.0248087	889	118	chr11	86746615	AP003059.2	lincRNA	non-coding intronic
rs4646581	0.520138	0.1725	2.29961e-07	1.23195e-14	0.43719	0.0252973	279	703
rs12566790	0.55807	0.172442	8.25505e-17	1.26774e-14	0.432788	0.026726	738	245
rs1733161	0.582834	0.195315	1.18842e-11	1.49397e-14	0.444905	0.0421725	293	715	chr7	158458965	PTPRN2	protein_coding	intronic
rs12681754	0.582244	0.176944	9.577e-13	1.51386e-14	0.462783	0.0345676	808	201	chr8	51623178	PXDNL	protein_coding	intronic
rs10192523	0.585775	0.185079	2.37165e-13	1.60716e-14	0.435598	0.0397736	698	309	chr2	2570910				MYT1L	protein_coding	239246	AC018685.2	lincRNA	71079
rs384245	0.575709	0.185007	2.17515e-12	2.02566e-14	0.480634	0.036565	869	139	chr6	24971175	RIPOR2	protein_coding	intronic
rs1687716	0.533679	0.1795	2.09694e-12	2.43021e-14	0.346455	0.00378716	529	470
rs7610017	0.564621	0.166801	2.819e-11	2.82831e-14	0.483016	0.030179	900	107	chr3	189625635				TPRG1	protein_coding	300331	TP63	protein_coding	5781
rs7567768	0.588775	0.195523	1.26372e-15	3.05985e-14	0.412015	0.03685	554	419	chr2	74320232	AC006030.1	protein_coding	intronic
rs7567768	0.588775	0.195523	1.26372e-15	3.05985e-14	0.412015	0.03685	554	419	chr2	74320232	SLC4A5	protein_coding	intronic,non-coding intronic
rs16844329	0.616475	0.246553	4.69589e-11	3.37229e-14	0.483703	0.0483542	845	163	chr1	199164906	AC099673.1	lincRNA	non-coding intronic
rs7016353	0.579227	0.179549	1.19892e-11	3.57734e-14	0.46623	0.0366278	818	191
rs7999941	0.610703	0.228999	1.07213e-13	3.59781e-14	0.436343	0.0518556	646	362	chr13	77784253				SLAIN1	protein_coding	20011	EDNRB-AS1	lincRNA	43969
rs10763479	0.585764	0.210861	2.15291e-14	3.60977e-14	0.458539	0.0362635	737	247
rs10836154	0.565974	0.154268	3.2372e-07	4.61005e-14	0.447803	0.02373	851	156
rs7135678	0.603313	0.214857	7.30549e-12	5.48481e-14	0.453174	0.0537975	634	369	chr12	40126882				SLC2A13	protein_coding	20793	LINC02555	lincRNA	14044
rs6850277	0.570525	0.191942	8.11311e-13	5.99709e-14	0.415422	0.0399256	382	626
rs6743945	0.606425	0.249875	1.41171e-08	6.05833e-14	0.441109	0.0605779	441	567	chr2	106623812				CD8B2	protein_coding	79515	EEF1A1P12	processed_pseudogene	73519
rs1543932	0.567705	0.156554	1.55486e-12	6.10875e-14	0.425026	0.0367396	328	681
rs4294171	0.546336	0.14839	3.49528e-08	7.20884e-14	0.459457	0.03327	784	224
rs7759837	0.60696	0.216494	4.71128e-12	8.17896e-14	0.471146	0.0424438	752	257	chr6	102919135				AL357139.1	processed_pseudogene	465343	Z98755.1	processed_pseudogene	83379
rs7386222	0.54888	0.196205	7.75768e-12	1.12418e-13	0.424592	0.0355308	320	676	chr8	36932073	KCNU1	protein_coding	intronic,3downstream
rs10174165	0.582705	0.187991	2.49391e-12	1.28756e-13	0.464704	0.04342	800	201	chr2	239519464				HDAC4-AS1	antisense	117100	AC079612.1	lincRNA	58837
rs6711863	0.589576	0.201625	2.13954e-14	1.90105e-13	0.463665	0.0348154	752	256	chr2	118408680				THORLNC	lincRNA	186430	LINC01956	lincRNA	358285
rs17031627	0.608245	0.221112	1.86573e-06	1.91688e-13	0.48654	0.0669266	887	121	chr2	105718832				FHL2	protein_coding	280319	NCK2	protein_coding	26065
rs6809436	0.573855	0.180224	8.64116e-15	2.33027e-13	0.43218	0.0407903	646	363	chr3	101459004	SENP7	protein_coding	coding nonsyn
rs10249588	0.60155	0.215435	3.97154e-12	2.71763e-13	0.484497	0.0570746	842	165	chr7	15735470				RPL36AP26	processed_pseudogene	33718	AC006041.1	lincRNA	105827
rs12743017	0.568938	0.175215	1.47595e-10	2.83464e-13	0.480245	0.048999	833	172	chr1	3312621	PRDM16	protein_coding	non-coding intronic,intronic
rs1004878	0.634037	0.282083	2.18003e-11	3.46223e-13	0.514692	0.0934298	870	139	chr1	76858955				LINC02567	lincRNA	79688	ST6GALNAC5	protein_coding	8486
rs13312735	0.612067	0.23313	7.00342e-12	3.55122e-13	0.456854	0.0471114	709	299	chr16	67153308				B3GNT9	protein_coding	2094	TRADD	protein_coding	872
rs8016855	0.567624	0.14754	7.6229e-15	4.35038e-13	0.456835	0.0315381	820	188	chr14	44860727	DOCK11P1	processed_pseudogene	non-coding
rs7710220	0.601912	0.242248	1.23722e-08	4.62161e-13	0.487675	0.0696065	795	214
rs9403450	0.590008	0.207616	3.36999e-15	4.95786e-13	0.400307	0.0420059	549	459	chr6	143154724	AIG1	protein_coding	intronic
rs8025577	0.592563	0.19814	4.8209e-12	5.33578e-13	0.464098	0.0537564	771	234	chr15	26107835				LINC02346	lincRNA	54715	LINC00929	lincRNA	7978
rs13335116	0.554827	0.12646	2.00135e-14	6.59595e-13	0.437688	0.0256559	751	256	chr16	86062788				AC092723.2	TEC	26369	AC135012.1	lincRNA	18621
rs2290037	0.600956	0.215824	1.78259e-12	9.39075e-13	0.491828	0.0487892	902	104	chr11	13358426	ARNTL	protein_coding	intronic,5upstream,3downstream
rs1861871	0.523953	0.157241	1.64563e-10	1.05819e-12	0.393597	0.031799	579	430	chr12	115918282				LINC02463	lincRNA	32145	MED13L	protein_coding	35590
rs13137813	0.581098	0.184927	7.38811e-11	1.25891e-12	0.456421	0.0492002	280	728	chr4	19751551	AC024230.1	lincRNA	non-coding intronic
rs13137813	0.581098	0.184927	7.38811e-11	1.25891e-12	0.456421	0.0492002	280	728	chr4	19751551	AC110767.1	lincRNA	non-coding intronic
rs1871899	0.584847	0.189717	4.90906e-11	1.3464e-12	0.462123	0.0379311	773	234
rs11712666	0.547712	0.169276	4.04525e-10	2.0968e-12	0.437687	0.0458979	295	713
rs7567735	0.59655	0.196172	6.95203e-10	2.54018e-12	0.475651	0.0588311	704	305	chr2	215988390	MREG	protein_coding	intronic
rs12882907	0.551396	0.185429	1.71456e-10	2.83266e-12	0.403904	0.0535655	482	526	chr14	95373095				LINC02292	lincRNA	37591	SYNE3	protein_coding	34171
rs10067702	0.516577	0.166761	1.01648e-08	2.87623e-12	0.398672	0.0216764	340	667	chr5	110084017				PGAM5P1	processed_pseudogene	198594	TMEM232	protein_coding	205216
rs7244087	0.494361	0.136647	8.7788e-09	5.16813e-12	0.383402	0.0113083	360	648
rs2660228	0.586395	0.180416	3.90925e-10	6.70134e-12	0.472933	0.0421893	825	184	chr16	4878338	UBN1	protein_coding	intronic,3downstream
rs2076778	0.584637	0.185139	2.40488e-10	7.19339e-12	0.483751	0.0486543	838	171	chr1	18529122				DYNLL1P3	processed_pseudogene	15739	AL031737.1	processed_pseudogene	66292
rs16974995	0.531432	0.159975	1.26961e-06	7.30866e-12	0.477014	0.0367605	866	143
rs11598704	0.54255	0.140225	1.47363e-15	8.13265e-12	0.404346	0.0229377	658	348	chr10	5993186				IL15RA	protein_coding	14999	IL2RA	protein_coding	17503
rs10459109	0.556024	0.19644	5.35984e-07	8.65692e-12	0.475097	0.0539321	787	222
rs848208	0.544046	0.155056	6.06569e-10	1.34434e-11	0.408038	0.0220306	636	372	chr1	15929149	SPEN	protein_coding	coding nonsyn
rs4796566	0.538145	0.18519	4.94975e-09	1.43305e-11	0.431627	0.0267488	275	733
rs17018277	0.599773	0.204737	5.20366e-11	1.53353e-11	0.496614	0.0473329	917	90	chr12	90763197				AC084365.1	lincRNA	140375	AC112481.1	lincRNA	46079
rs749127	0.581915	0.187633	4.26211e-11	1.73343e-11	0.476308	0.0504868	825	182
rs4754433	0.505835	0.168405	2.17186e-06	2.88226e-11	0.410925	0.0246791	356	652	chr11	110207559	RDX	protein_coding	intronic
rs13082485	0.663627	0.332859	3.47041e-10	3.55538e-11	0.471977	0.0806639	638	371	chr3	179190792	PIK3CA	protein_coding	intronic
rs10505197	0.626781	0.274709	2.85379e-08	8.71479e-11	0.49886	0.090594	688	316	chr8	112963342	CSMD3	protein_coding	intronic
rs6952753	0.489411	0.13423	2.85062e-11	1.39036e-10	0.36289	0.0135401	452	552
rs6788405	0.614279	0.243534	4.16128e-09	1.52677e-10	0.464921	0.0668796	664	344	chr3	29849762	RBMS3	protein_coding	intronic,non-coding intronic
rs922017	0.492424	0.146552	1.3498e-05	1.891e-10	0.403793	0.0376671	442	567
rs1494676	0.54796	0.149221	2.63708e-09	3.60122e-10	0.451925	0.0491077	735	274
rs2336395	0.533297	0.231718	1.40839e-05	3.64084e-10	0.452529	0.0787216	661	331
rs423094	0.596626	0.225009	1.44743e-07	3.8832e-10	0.463411	0.0844291	335	671	chr13	56710139				SPATA2P1	processed_pseudogene	493197	RN7SKP6	misc_RNA	175145
rs10466475	0.563895	0.150095	2.07661e-10	4.64425e-10	0.477843	0.0463043	848	158
rs2224510	0.557801	0.193415	1.16104e-09	8.19745e-10	0.435257	0.0275645	270	739
rs17778183	0.59552	0.224057	0.000910553	9.75279e-10	0.564171	0.189486	506	501	chr2	121939897				LINC01823	lincRNA	143195	AC062020.1	lincRNA	1125424
rs11205062	0.550288	0.128194	2.08363e-11	1.07196e-09	0.462771	0.0302384	816	191
rs11770570	0.563495	0.14873	1.77966e-10	1.45084e-09	0.470703	0.037305	838	171	chr7	104330062	LHFPL3	protein_coding	intronic
rs16905861	0.645276	0.303594	6.9722e-08	1.55342e-09	0.515868	0.100374	758	250	chr8	136436318	LINC02055	lincRNA	non-coding intronic
rs1048418	0.592238	0.21725	8.02981e-09	1.58658e-09	0.469281	0.071163	750	259	chr1	179862113	TOR1AIP2	protein_coding	3utr,intronic
rs9505394	0.590335	0.190754	2.26713e-08	2.12176e-09	0.510345	0.0718006	913	95	chr6	877124				AL357054.3	lincRNA	96476	AL356130.1	lincRNA	28321
rs10828679	0.599372	0.220918	1.76706e-08	2.14659e-09	0.489502	0.0719888	795	209	chr10	18422359	CACNB2	protein_coding	non-coding intronic,intronic
rs958846	0.597667	0.218808	0.00227587	2.16428e-09	0.580503	0.178486	747	234
rs721390	0.478697	0.14346	6.85645e-05	3.70061e-09	0.378422	0.0373888	549	458
rs7949813	0.567083	0.192547	8.98677e-09	4.88565e-09	0.412582	0.0737207	487	503
rs6711127	0.594166	0.197441	1.92417e-07	5.35169e-09	0.558427	0.131619	862	143
rs7867243	0.582251	0.175462	4.3217e-07	6.75305e-09	0.547384	0.109817	813	189	chr9	3864491	GLIS3	protein_coding	intronic,non-coding intronic
rs3753955	0.556323	0.119628	2.31608e-13	8.25764e-09	0.436049	0.0333742	735	274
rs12233656	0.622085	0.252449	7.74342e-06	1.05617e-08	0.603811	0.222844	604	405	chr4	38735397				KLF3	protein_coding	34355	RNA5SP158	rRNA_pseudogene	23394
rs10429924	0.613036	0.235971	2.8528e-07	1.06256e-08	0.518674	0.105427	855	153	chr1	244227262				AL590483.2	lincRNA	118251	C1orf100	protein_coding	125373
rs17088390	0.624234	0.254437	1.99393e-07	1.24647e-08	0.541112	0.136474	853	140	chr13	71680187	DACH1	protein_coding	intronic
rs2814774	0.572187	0.155291	5.33168e-05	1.48276e-08	0.545014	0.109161	253	755
rs1783395	0.551061	0.114763	1.90174e-10	1.53497e-08	0.427976	0.0321306	322	685	chr21	21720575				AF241725.1	lincRNA	34246	LINC00317	lincRNA	2718
rs10788073	0.61319	0.237555	2.0098e-07	1.73737e-08	0.526693	0.104082	878	129	chr10	120377442				RPL21P16	processed_pseudogene	22259	AC073587.1	unprocessed_pseudogene	57541
rs1435155	0.626228	0.267341	1.02309e-08	1.90736e-08	0.513785	0.102579	868	141	chr11	38331750				LRRC6P1	processed_pseudogene	118951	AC021713.1	lincRNA	167245
rs1392340	0.575972	0.180017	1.99537e-05	2.15747e-08	0.465935	0.0779843	448	560	chr3	181941571				AC007547.1	processed_pseudogene	74417	LINC01206	lincRNA	10772
rs6838213	0.654043	0.317856	1.70799e-07	2.979e-08	0.534475	0.12054	878	131	chr4	66422010				MIR1269A	miRNA	145082	RPS23P3	processed_pseudogene	9082
rs846206	0.525427	0.174069	9.97145e-06	3.63152e-08	0.4341	0.0472534	358	650
rs738413	0.539266	0.175516	1.34146e-08	4.22907e-08	0.423687	0.0536424	632	375
rs12032810	0.620569	0.250668	7.76939e-07	4.58992e-08	0.604704	0.217113	741	267	chr1	35257269				RF00019	misc_RNA	61207	ZMYM4	protein_coding	11698
rs12247491	0.605189	0.225109	3.64714e-07	4.85124e-08	0.542681	0.119147	883	124	chr10	84056357				RNU1-65P	snRNA	52878	HMGN2P8	processed_pseudogene	25072
rs9551456	0.53753	0.090828	5.58808e-05	5.1777e-08	0.524473	0.0542308	807	198
rs12919440	0.618391	0.245099	0.000121182	5.27666e-08	0.593295	0.20169	557	451	chr16	66416970				LINC00920	lincRNA	4835	BEAN1	protein_coding	10327
rs11682314	0.494584	0.139243	7.33342e-06	5.84226e-08	0.417568	0.027813	336	672
rs7373728	0.512287	0.159206	3.05747e-07	5.88791e-08	0.393881	0.0294788	407	601	chr3	5243601				EDEM1	protein_coding	23644	MIR4790	miRNA	6576
rs6012603	0.617528	0.253792	3.27291e-06	6.34774e-08	0.59906	0.206945	745	254	chr20	36446639	DLGAP4	protein_coding	intronic
rs7123143	0.578828	0.168534	4.124e-07	6.63712e-08	0.508581	0.0681143	890	109	chr11	81294477				AP003398.2	lincRNA	254241	MTND4LP18	processed_pseudogene	257749
rs3926157	0.619137	0.258218	6.08801e-07	7.83696e-08	0.495344	0.110956	665	343
rs978335	0.611283	0.246047	1.10996e-05	8.53766e-08	0.588459	0.1878	859	139	chr4	132912583	AC115622.1	lincRNA	non-coding intronic
rs2246498	0.60973	0.231119	4.75586e-06	9.10693e-08	0.590557	0.194174	880	129	chr4	168425798	DDX60L	protein_coding	intronic
rs11137922	0.58524	0.188749	2.8456e-06	9.53915e-08	0.495307	0.0802618	743	265	chr9	78879057				MTND2P8	unprocessed_pseudogene	136313	KRT18P24	processed_pseudogene	157356
rs10772929	0.6107	0.228518	9.39991e-07	9.9989e-08	0.492812	0.0847478	675	334	chr12	8020658				AC006511.4	lincRNA	1651	FOXJ2	protein_coding	12045
rs4842000	0.624198	0.254973	1.9946e-06	1.02013e-07	0.605097	0.215842	693	314	chr9	135577922	LINC01502	lincRNA	non-coding intronic
rs6416610	0.578665	0.20231	0.0139533	1.04293e-07	0.568185	0.150685	822	186	chr16	20407130				PDILT	protein_coding	2393	ACSM5	protein_coding	2404
rs7983198	0.608459	0.221304	2.34473e-05	1.12739e-07	0.558686	0.150713	689	319	chr13	24074883	SPATA13	protein_coding	intronic
rs7983198	0.608459	0.221304	2.34473e-05	1.12739e-07	0.558686	0.150713	689	319	chr13	24074883	AL359736.1	protein_coding	intronic
rs2304881	0.555007	0.145989	1.75754e-07	1.14742e-07	0.45322	0.0456646	387	622	chr8	41701380	ANK1	protein_coding	intronic
rs12255581	0.614201	0.238334	9.01547e-05	1.21593e-07	0.574294	0.174772	743	265	chr10	14749932	FAM107B	protein_coding	intronic
rs1257394	0.546633	0.175609	1.33889e-07	1.35381e-07	0.450726	0.0496759	720	289
rs4895332	0.565943	0.183388	1.8721e-05	1.42658e-07	0.525912	0.0906737	866	141
rs6755974	0.525331	0.0853573	7.30924e-11	1.44528e-07	0.404093	0.0295129	575	430	chr2	107089530				AC005040.1	processed_pseudogene	125856	LINC01789	lincRNA	165161
rs3739934	0.618897	0.248847	1.53059e-06	1.46603e-07	0.5529	0.132947	903	105	chr9	20331683	AL512635.1	processed_pseudogene	non-coding
rs11750475	0.609813	0.223095	8.63104e-07	1.75522e-07	0.569262	0.160636	666	342	chr5	154754134	LARP1	protein_coding	intronic,5upstream
rs4562927	0.574853	0.210082	4.30967e-05	2.32905e-07	0.480372	0.0902806	661	347
rs285428	0.543078	0.184438	0.000211441	2.96304e-07	0.486075	0.0858614	758	248	chr1	165453322				RXRG	protein_coding	7967	LRRC52-AS1	antisense	23519
rs6087733	0.65458	0.316145	4.65939e-06	3.07045e-07	0.640681	0.284991	693	314	chr20	35710706	RBM39	protein_coding	intronic,5upstream,non-coding intronic
rs10468679	0.610616	0.24079	2.30516e-06	3.11803e-07	0.503519	0.111836	655	351	chr18	11695677	GNAL	protein_coding	intronic,non-coding intronic
rs12127677	0.598734	0.204201	4.02306e-06	3.23152e-07	0.559876	0.132975	771	209	chr1	34051062	CSMD2	protein_coding	intronic
rs6678175	0.574434	0.158175	2.50159e-06	3.4049e-07	0.549816	0.105541	837	170
rs7790727	0.60083	0.206483	1.72898e-05	3.44904e-07	0.580485	0.172297	804	205	chr7	81605092	AC008163.1	transcribed_unitary_pseudogene	non-coding intronic
rs339404	0.560699	0.12677	2.37823e-06	3.55888e-07	0.517856	0.0537015	759	250
rs2711098	0.610642	0.239698	5.43393e-06	3.73202e-07	0.558308	0.134051	888	112	chr7	24529808				NPY	protein_coding	237943	RNU6-1103P	snRNA	7524
rs9397861	0.649528	0.309729	2.81699e-09	4.14526e-07	0.613654	0.239878	845	160	chr6	155916670				RNU7-152P	snRNA	261644	MIR1202	miRNA	30127
rs2727926	0.507119	0.11288	0.00128388	4.387e-07	0.448927	0.0380864	272	736
rs4850105	0.635263	0.301989	1.88809e-06	4.66749e-07	0.569608	0.240958	484	522	chr2	131389570				MTND1P26	unprocessed_pseudogene	3256	MED15P3	processed_pseudogene	5647
rs10444692	0.617995	0.24726	6.30687e-07	6.29419e-07	0.58464	0.205944	892	117	chr14	29555097				RNU11-5P	snRNA	78185	PRKD1	protein_coding	21382
rs1551419	0.603101	0.217054	3.46257e-07	6.4123e-07	0.531606	0.104722	903	104	chr15	27277213	GABRG3	protein_coding	intronic,non-coding intronic
rs1152986	0.467398	0.140204	0.000429704	8.82478e-07	0.408433	0.0531605	414	595
rs7112317	0.642939	0.293572	6.0653e-06	8.99128e-07	0.627533	0.261861	638	323	chr11	55647540				OR4P4	protein_coding	7231	OR4S2	protein_coding	787
rs765742	0.57665	0.192285	0.00865413	9.85079e-07	0.54789	0.126018	748	212
rs7597072	0.623231	0.26571	1.00025e-05	1.08259e-06	0.579278	0.197531	280	727
rs6882939	0.656261	0.317798	4.98279e-06	1.15403e-06	0.630689	0.267398	896	113	chr5	98331156				AC116347.1	processed_pseudogene	117035	AC233964.1	processed_pseudogene	7588
rs10399826	0.612801	0.246258	8.26714e-05	1.16269e-06	0.534796	0.139482	697	311
rs4899409	0.57681	0.199155	0.0024452	1.38748e-06	0.5502	0.159092	686	323
rs1135889	0.592197	0.219277	0.00113199	1.51548e-06	0.551229	0.174194	434	569
rs1415171	0.597093	0.220868	0.00033094	1.7785e-06	0.551783	0.158827	543	465	chr13	88844036				LINC00560	lincRNA	213639	GRPEL2P1	processed_pseudogene	134411
rs11662927	0.593845	0.268493	7.37995e-05	1.93822e-06	0.486479	0.156738	446	563	chr18	28381553				CDH2	protein_coding	204107	AC090365.1	lincRNA	257161
rs1875999	0.490166	0.143126	0.000110897	2.02547e-06	0.402509	0.0456947	415	594
rs1852995	0.634147	0.272563	1.73561e-05	2.32957e-06	0.54005	0.152137	661	347	chr1	30161395				AL137076.1	lincRNA	19788	AL021921.1	processed_pseudogene	65128
rs4383786	0.480433	0.100976	0.000212562	2.60487e-06	0.389209	0.0267828	505	501
rs16904620	0.605766	0.227012	2.48415e-05	2.684e-06	0.584424	0.181658	753	256	chr8	132175339	KCNQ3	protein_coding	intronic,non-coding intronic
rs1560651	0.577419	0.173497	8.52277e-06	2.73817e-06	0.50244	0.0844834	269	739	chr5	168171267	TENM2	protein_coding	intronic,non-coding intronic
rs1560651	0.577419	0.173497	8.52277e-06	2.73817e-06	0.50244	0.0844834	269	739	chr5	168171267	AC011369.1	antisense	non-coding intronic
rs887106	0.615788	0.238488	0.000250077	3.02142e-06	0.601695	0.215461	659	349	chr7	153942489	DPP6	protein_coding	intronic
rs10418982	0.584453	0.230457	0.0747453	3.03669e-06	0.573877	0.192392	467	541
rs1204338	0.58915	0.184943	8.70484e-06	3.25996e-06	0.560845	0.134023	234	774	chr6	46021629	CLIC5	protein_coding	intronic
rs241805	0.578625	0.198069	0.00156315	3.36957e-06	0.54387	0.140277	776	232	chr20	52762892				AL031674.1	lincRNA	71963	AL121902.1	lincRNA	95446
rs9296204	0.59501	0.216253	0.00226114	3.44906e-06	0.581059	0.172207	704	296	chr6	36976703	MTCH1	protein_coding	intronic
rs4856685	0.559232	0.241	6.51223e-06	4.10901e-06	0.412933	0.107981	538	464	chr3	162412903				AC131211.1	lincRNA	590995	TOMM22P6	processed_pseudogene	73638
rs3743039	0.584524	0.194734	0.00140142	4.17131e-06	0.559441	0.139456	790	219	chr15	86915041	AGBL1	protein_coding	3utr,intronic
rs4362966	0.572427	0.202542	3.98738e-05	4.54803e-06	0.513713	0.129875	277	732	chr5	97979997				LINC02234	lincRNA	57302	AC008834.1	processed_pseudogene	45968
rs6791760	0.605169	0.229393	8.68089e-05	4.79618e-06	0.538943	0.152077	735	274	chr3	64884182	ADAMTS9-AS2	antisense	non-coding intronic
rs3817881	0.550841	0.163997	0.000540205	4.89091e-06	0.494237	0.0826272	689	319	chr20	8542057	PLCB1	protein_coding	non-coding intronic,intronic
rs12900806	0.596321	0.199758	1.71502e-05	5.55355e-06	0.566939	0.14191	875	133	chr15	97497947	LINC02254	lincRNA	non-coding intronic
rs11115650	0.64604	0.296321	9.26506e-05	5.66483e-06	0.578577	0.196514	639	368	chr12	83228174				AC090680.1	lincRNA	55434	AC093025.1	lincRNA	432835
rs10484106	0.546713	0.103632	6.01794e-11	5.75778e-06	0.475845	0.0414592	891	116
rs2200204	0.595374	0.207599	0.000422863	6.18327e-06	0.576081	0.179048	625	384	chr11	83992016	DLG2	protein_coding	intronic,non-coding intronic
rs1772322	0.634105	0.278596	4.28833e-05	6.24234e-06	0.619757	0.245763	753	255	chr13	28807812				POM121L13P	processed_pseudogene	28875	MTUS2	protein_coding	12536
rs10503314	0.588418	0.183312	5.9288e-05	7.83785e-06	0.554126	0.123213	870	134	chr8	5647068				AC004944.1	lincRNA	137942	AC084768.1	lincRNA	12611
rs10269829	0.617181	0.249756	0.000234032	8.37432e-06	0.587248	0.196542	745	259	chr7	64218984	ZNF735	protein_coding	intronic
rs2239236	0.617519	0.245471	4.69132e-06	9.81394e-06	0.588213	0.192397	883	120	chr14	72342983	RGS6	protein_coding	intronic
rs1031703	0.578864	0.216253	0.000103312	1.00654e-05	0.518675	0.136318	784	225
rs4329195	0.63215	0.269009	2.1754e-05	1.10215e-05	0.597568	0.210133	688	298	chr7	142072828	MGAM	protein_coding	intronic
rs2146807	0.591362	0.215981	0.000311257	1.10802e-05	0.529487	0.156404	561	447	chr10	44318290				C10orf142	protein_coding	23641	CXCL12	protein_coding	51875
rs11845184	0.648926	0.303721	1.88089e-05	1.1714e-05	0.631869	0.267077	748	259	chr14	81021514	AC007262.2	antisense	non-coding intronic
rs11845184	0.648926	0.303721	1.88089e-05	1.1714e-05	0.631869	0.267077	748	259	chr14	81021514	TSHR	protein_coding	intronic,non-coding intronic
rs1884480	0.592011	0.194164	0.000200502	1.18034e-05	0.575457	0.161777	837	167	chr6	161251411	AGPAT4	protein_coding	intronic
rs2296137	0.640574	0.296984	0.000426513	1.26665e-05	0.614715	0.245412	709	293	chr10	5910670	FBH1	protein_coding	intronic,3downstream,non-coding intronic
rs4745849	0.577526	0.170006	6.35001e-05	1.30287e-05	0.549212	0.12154	804	204	chr10	62554116	AC024598.1	processed_transcript	non-coding intronic
rs4745849	0.577526	0.170006	6.35001e-05	1.30287e-05	0.549212	0.12154	804	204	chr10	62554116	AC067752.1	protein_coding	non-coding intronic
rs4745849	0.577526	0.170006	6.35001e-05	1.30287e-05	0.549212	0.12154	804	204	chr10	62554116	ZNF365	protein_coding	intronic
rs17102716	0.637135	0.279003	0.000106325	1.44278e-05	0.589707	0.209927	654	354	chr5	145115279				NAMPTP2	processed_pseudogene	109490	AC132803.1	lincRNA	107331
rs3780047	0.633922	0.27551	8.7681e-05	1.49441e-05	0.578224	0.178639	875	133	chr8	139650568	KCNK9	protein_coding	non-coding intronic,intronic
rs1175854	0.548547	0.152807	6.99241e-05	1.54949e-05	0.463504	0.0849708	376	609	chr2	4174554				AC012445.1	lincRNA	33823	NPM1P48	processed_pseudogene	339650
rs12608210	0.459716	0.091829	0.000197404	1.55066e-05	0.349804	0.00156022	507	502	chr18	24913920	AC018697.1	lincRNA	non-coding intronic
rs9648587	0.58136	0.194801	0.000921	1.83968e-05	0.537838	0.125078	737	263	chr7	6134748	USP42	protein_coding	intronic,non-coding intronic
rs6114789	0.630849	0.265728	5.52179e-05	1.84483e-05	0.618519	0.241711	622	386	chr20	2530384				ZNF343	protein_coding	5682	TMC2	protein_coding	6223
rs370681	0.618112	0.244992	8.14029e-05	2.0724e-05	0.581793	0.201664	265	742	chr16	342461	AXIN1	protein_coding	non-coding intronic,intronic
rs1947991	0.578657	0.168169	3.91865e-05	2.08237e-05	0.51379	0.0941277	711	298
rs6689813	0.590816	0.191565	3.94113e-05	2.25007e-05	0.567908	0.143058	893	116	chr1	1275583	LINC01786	lincRNA	non-coding intronic
rs2494467	0.577344	0.18655	0.000270608	2.26761e-05	0.510438	0.102432	686	320	chr1	182314217				LINC01344	lincRNA	156	RNU6-152P	snRNA	12851
rs8068302	0.607485	0.237192	0.00362396	2.30198e-05	0.59658	0.199479	760	245	chr17	11127770				AC015908.7	processed_transcript	246875	RN7SL601P	misc_RNA	29685
rs11027570	0.575824	0.167385	4.7365e-05	2.34075e-05	0.550032	0.109658	893	116	chr11	23853618				RNU6-783P	snRNA	3736	AC099842.1	processed_pseudogene	32517
rs2190345	0.603106	0.242321	0.0715877	2.34819e-05	0.593276	0.206008	604	405	chr7	41070713				LINC01450	lincRNA	90774	LINC01449	lincRNA	30891
rs1408913	0.616957	0.241685	0.000154972	2.40756e-05	0.600931	0.207044	840	167	chr6	164271773				Z97205.1	lincRNA	162079	AL358972.1	lincRNA	74716
rs17158686	0.58321	0.183537	8.4355e-05	2.4323e-05	0.532567	0.104661	890	117
rs2758331	0.533645	0.142585	0.082247	2.45653e-05	0.515927	0.0819266	295	714
rs1542567	0.561363	0.189765	0.0175077	2.75395e-05	0.531764	0.137904	322	686
rs1399615	0.539715	0.195551	0.0139498	2.88282e-05	0.498965	0.117681	346	662
rs10498027	0.56893	0.154954	6.82772e-06	3.33358e-05	0.541002	0.121561	350	658	chr2	214955289	ABCA12	protein_coding	coding syn|nonsyn:stop-gain
rs10498027	0.56893	0.154954	6.82772e-06	3.33358e-05	0.541002	0.121561	350	658	chr2	214955289	AC016708.1	antisense	non-coding intronic
rs894494	0.600395	0.219057	1.2264e-05	3.49393e-05	0.544942	0.17356	311	698	chr15	65264104	PARP16	protein_coding	non-coding intronic,intronic
rs2785926	0.599655	0.21571	0.00656972	3.81289e-05	0.582865	0.175091	771	237	chr6	95926982				AL607077.1	processed_pseudogene	294053	KRT18P50	processed_pseudogene	64125
rs10938823	0.559409	0.187983	0.123846	4.0746e-05	0.545591	0.132518	276	733
rs6141264	0.630351	0.273763	0.000619361	4.26001e-05	0.579595	0.186559	764	245	chr20	30272867				CFTRP3	processed_pseudogene	57891	LINC01597	lincRNA	6039
rs7985376	0.604566	0.218543	0.000491824	4.33431e-05	0.571512	0.161991	844	165	chr13	37378984				RPS12P24	processed_pseudogene	157738	LINC01048	lincRNA	102483
rs1573313	0.582279	0.245086	0.0328881	5.01997e-05	0.554198	0.216325	502	504	chr8	102051437	NCALD	protein_coding	intronic,non-coding intronic
rs4539172	0.635943	0.276916	0.000101651	5.05681e-05	0.614973	0.236642	668	339	chr1	248795772				DPY19L4P1	processed_pseudogene	21980	SH3BP5L	protein_coding	14674
rs6905819	0.641465	0.28728	0.000304804	5.19091e-05	0.622535	0.252889	748	260	chr6	167328790	TTLL2	protein_coding	intronic
rs6478548	0.661486	0.330367	0.000158271	5.81018e-05	0.642291	0.291624	863	145	chr9	121925167	TTLL11	protein_coding	intronic
rs6478548	0.661486	0.330367	0.000158271	5.81018e-05	0.642291	0.291624	863	145	chr9	121925167	TTLL11-IT1	lincRNA	non-coding intronic
rs10947056	0.621127	0.26077	0.000114944	5.85455e-05	0.531506	0.153912	638	366	chr6	30127826				TRIM31-AS1	antisense	13102	RF00554	snoRNA	4979
rs2986341	0.603944	0.237755	0.00164595	6.10679e-05	0.543897	0.178402	478	528	chr10	22071517				DNAJC1	protein_coding	67748	ADIPOR1P1	processed_pseudogene	91475
rs1331999	0.509089	0.11205	0.000156954	6.20074e-05	0.43578	0.0468601	361	642
rs12678126	0.578358	0.188006	0.00444491	6.3554e-05	0.543491	0.128692	759	250	chr8	130701285				AC090987.1	lincRNA	45573	ADCY8	protein_coding	79016
rs194548	0.465618	0.0959512	0.000264481	6.84923e-05	0.397627	0.0316408	380	629
rs13119598	0.597539	0.218953	0.00186871	6.87782e-05	0.559933	0.16357	267	740	chr4	89506903				GPRIN3	protein_coding	198893	AC097478.1	antisense	44453
rs7109919	0.610431	0.229119	0.000234163	7.13571e-05	0.542862	0.137099	733	250	chr11	1937879	TNNT3	protein_coding	5upstream,non-coding intronic,intronic
rs10802451	0.640039	0.293642	0.000402289	7.84242e-05	0.621745	0.274869	487	513	chr1	246864348	AHCTF1	protein_coding	intronic,5upstream,non-coding intronic
rs6429457	0.647077	0.306207	7.44328e-05	8.85096e-05	0.581856	0.203843	891	116	chr1	244259514				AL590483.2	lincRNA	150503	C1orf100	protein_coding	93121
rs17115701	0.607326	0.225166	0.00047614	8.95245e-05	0.581956	0.196548	645	339	chr12	54685570	AC079310.1	lincRNA	non-coding intronic
rs4875241	0.624805	0.257353	0.000218904	9.12968e-05	0.611088	0.234745	561	446	chr8	3603035	CSMD1	protein_coding	intronic,non-coding intronic
rs313393	0.60504	0.222638	0.00328427	9.70439e-05	0.581243	0.185571	265	744	chr11	103323051	DYNC2H1	protein_coding	intronic
rs16947129	0.570994	0.180322	0.0041691	0.000101847	0.536505	0.131088	685	324	chr16	78117849	WWOX	protein_coding	intronic,non-coding intronic
rs10887686	0.420798	0.0846739	0.00446465	0.000105907	0.38811	-0.0001956	623	386
rs12351466	0.558928	0.189994	0.000232118	0.000114761	0.499694	0.118937	665	338
rs10771407	0.580642	0.170519	0.000319947	0.000117265	0.535286	0.104839	842	167	chr12	9192677	PZP	protein_coding	coding syn|syn,3utr
rs10101188	0.612627	0.252122	0.00342176	0.000128377	0.564366	0.190648	448	558	chr8	13792292				AC022880.1	processed_pseudogene	49511	AC022690.2	lincRNA	51809
rs434645	0.61138	0.226944	0.000565745	0.000135391	0.595971	0.201437	556	453	chr10	8079488				GATA3	protein_coding	4285	PRPF38AP1	processed_pseudogene	81772
rs2616551	0.443598	0.0908363	0.00223001	0.000136961	0.397148	0.0150715	664	345
rs12460063	0.594687	0.195284	0.00065439	0.000163753	0.564047	0.14935	872	135	chr19	28324111	AC005580.1	lincRNA	non-coding intronic
rs11595408	0.586736	0.213605	0.00108054	0.000175104	0.52224	0.156282	477	531	chr10	122848309	CUZD1	protein_coding	intronic
rs6585546	0.549004	0.165159	0.00456656	0.000175263	0.50134	0.101842	335	673
rs6896881	0.60618	0.240776	0.0681818	0.000175794	0.599193	0.204868	800	209	chr5	159452061	AC008691.1	antisense	3downstream,non-coding intronic
rs6896881	0.60618	0.240776	0.0681818	0.000175794	0.599193	0.204868	800	209	chr5	159452061	LINC01845	lincRNA	non-coding intronic
rs3770976	0.573173	0.197452	0.0865138	0.00018006	0.56325	0.159026	533	466
rs16864047	0.58489	0.175773	6.75619e-05	0.000189484	0.55785	0.130617	900	107
rs3118924	0.641696	0.29616	0.00155134	0.000205897	0.608724	0.253565	586	422	chr6	82991428	UBE3D	protein_coding	intronic
rs9501605	0.641556	0.28965	0.000964449	0.000228569	0.588406	0.204361	757	247	chr6	32192747	GPSM3	protein_coding	intronic,5utr
rs219703	0.570026	0.195183	0.00109724	0.000232646	0.506618	0.141171	585	422	chr21	26424071	CYYR1-AS1	antisense	non-coding intronic
rs219703	0.570026	0.195183	0.00109724	0.000232646	0.506618	0.141171	585	422	chr21	26424071	AP001596.1	antisense	non-coding intronic
rs1436	0.624034	0.254721	0.00078871	0.000269894	0.599292	0.21046	633	372	chr4	66176537				AC116049.2	lincRNA	26525	MIR1269A	miRNA	100287
rs6437792	0.607993	0.231583	0.000611319	0.000276283	0.592622	0.191241	742	261	chr3	108689817	DZIP3	protein_coding	intronic
rs8042654	0.594816	0.232703	0.0056173	0.000286776	0.566558	0.187138	827	179	chr15	76270397	ETFA	protein_coding	non-coding intronic,intronic
rs3780828	0.606226	0.22023	0.00106851	0.000300135	0.594364	0.192949	714	295
rs1429622	0.620258	0.25366	0.0361692	0.000301985	0.615253	0.240029	745	264	chr12	30296121	LINC02386	lincRNA	non-coding intronic
rs2347625	0.616221	0.244514	0.000860741	0.000310042	0.604384	0.21588	724	284	chr6	70879806	B3GAT2	protein_coding	intronic
rs7135958	0.577383	0.173662	0.000389963	0.000331514	0.520716	0.0948745	805	201	chr12	88539967	KITLG	protein_coding	intronic
rs16896493	0.634404	0.284541	0.000552308	0.0003399	0.615821	0.249439	751	257	chr8	97982692	MATN2	protein_coding	intronic,non-coding intronic
rs6006632	0.453548	0.102504	0.000159359	0.000371358	0.386157	0.0299008	412	597
rs2830996	0.556968	0.173049	0.000884274	0.000404788	0.501749	0.119154	401	607
rs9661714	0.540787	0.156432	0.0257808	0.000419051	0.510938	0.108112	664	343
rs4875574	0.600052	0.209812	0.00192298	0.000454317	0.580132	0.179348	800	205	chr8	3302699	CSMD1	protein_coding	intronic,non-coding intronic
rs2390106	0.581482	0.194263	0.0038928	0.000487594	0.545529	0.139543	799	210	chr13	98691637	SLC15A1	protein_coding	intronic
rs4299360	0.619305	0.250695	0.000595867	0.000496092	0.605558	0.221273	753	256	chr2	22575680				LINC01884	lincRNA	37392	RN7SKP27	misc_RNA	285872
rs1008856	0.566766	0.161653	0.00258195	0.000628474	0.550545	0.123247	815	194
rs17756418	0.646577	0.296989	0.00109961	0.00064714	0.609055	0.235368	813	192	chr18	58873825	ZNF532	protein_coding	intronic
rs11008540	0.587765	0.193648	0.00705576	0.000712447	0.572036	0.156325	873	136	chr10	31605890	AL161935.1	lincRNA	non-coding intronic
rs5000357	0.538312	0.168964	0.12342	0.000743829	0.517855	0.120347	315	645
rs2236938	0.569408	0.155075	0.00141676	0.000798329	0.551889	0.108607	823	186	chr3	45897447	CCR9	protein_coding	intronic
rs2236938	0.569408	0.155075	0.00141676	0.000798329	0.551889	0.108607	823	186	chr3	45897447	LZTFL1	protein_coding	non-coding intronic,intronic
rs10848648	0.645657	0.296457	0.00106047	0.000829265	0.631679	0.272994	602	406	chr12	2337350	CACNA1C	protein_coding	intronic
rs12225322	0.578296	0.183651	0.0228965	0.000944513	0.551531	0.137024	551	410	chr11	55624962				OR4C11	protein_coding	17317	OR4P4	protein_coding	10151
rs223134	0.629494	0.263892	0.000597989	0.00116354	0.606887	0.232199	650	358	chr17	31607638	AC007923.4	lincRNA	non-coding intronic
rs7997841	0.600537	0.210509	0.00230618	0.00129305	0.579352	0.179795	721	286	chr13	47071750				HTR2A	protein_coding	174674	GNG5P5	processed_pseudogene	235332
rs10776679	0.583474	0.177247	0.00329726	0.00184639	0.565252	0.138891	866	142
rs12767507	0.586293	0.182938	0.0127302	0.00214507	0.576308	0.157991	861	137	chr10	118602304				PRLHR	protein_coding	6605	TOMM22P5	processed_pseudogene	41456
rs11612583	0.615143	0.245588	0.00448829	0.00226845	0.59193	0.22208	663	344	chr12	19442696	AEBP2	protein_coding	intronic
rs590404	0.583876	0.178736	0.000977531	0.00246517	0.566737	0.140617	879	130
rs2754779	0.594523	0.207677	0.0050226	0.00255898	0.541614	0.159098	501	505	chr6	54137433	MLIP	protein_coding	non-coding,coding nonsyn,intronic,coding *nonsyn,3downstream
rs613113	0.585782	0.22566	0.325728	0.00256017	0.580851	0.195894	637	370	chr18	8353367	PTPRM	protein_coding	intronic,non-coding intronic
rs2148767	0.614177	0.242671	0.0256521	0.00288205	0.606436	0.219749	739	267	chr13	102563396				FGF14	protein_coding	160939	LINC00555	antisense	25976
rs10777125	0.602778	0.22208	0.00058972	0.00288715	0.550706	0.160325	806	201
rs983674	0.606079	0.238265	0.0179315	0.00291737	0.577776	0.205594	259	748	chr8	103112401				MTCO2P4	processed_pseudogene	20892	LINC01181	antisense	8631
rs2403712	0.594604	0.195605	0.00382743	0.00296951	0.572755	0.161424	890	118	chr11	13939914				AC022240.1	lincRNA	15051	SPON1	protein_coding	22775
rs2837286	0.614188	0.230826	0.00249246	0.00337858	0.600371	0.206786	568	440	chr21	39904365	PCP4	protein_coding	non-coding intronic,intronic
rs4983591	0.576763	0.160207	0.00457161	0.00364474	0.561678	0.141971	764	240
rs4814284	0.607293	0.226723	0.010001	0.0044099	0.558892	0.171939	578	430	chr20	14122233	MACROD2	protein_coding	non-coding intronic,intronic
rs138065	0.560658	0.15727	0.00210213	0.00588328	0.511566	0.119456	645	364
rs7198076	0.512401	0.117072	0.439429	0.0068922	0.509942	0.0857786	577	432	chr16	78950853	WWOX	protein_coding	intronic
rs6466086	0.49476	0.0838118	0.0391252	0.0070596	0.46291	0.0358968	789	219	chr7	106122980				SYPL1	protein_coding	10404	DCAF13P1	processed_pseudogene	2391
rs436484	0.61133	0.235833	0.019958	0.00726749	0.578327	0.19196	655	353	chr22	22026929	PRAMENP	transcribed_unprocessed_pseudogene	non-coding intronic
rs1198414	0.692476	0.389654	0.0123572	0.0076015	0.6593	0.328226	758	250	chr14	82441380				RF00017	misc_RNA	11224	LINC02301	lincRNA	201240
rs7578706	0.6037	0.219939	0.0153794	0.00964207	0.59447	0.197889	748	256	chr2	215771796	LINC00607	lincRNA	non-coding intronic
rs4445877	0.573067	0.166898	0.0865657	0.0112235	0.56418	0.149583	462	546	chr15	25350665	SNHG14	processed_transcript	non-coding intronic
rs4445877	0.573067	0.166898	0.0865657	0.0112235	0.56418	0.149583	462	546	chr15	25350665	UBE3A	protein_coding	intronic
rs1566804	0.58718	0.181274	0.0140193	0.0112947	0.570522	0.158498	782	222	chr3	105943790				CBLB	protein_coding	74238	AC079382.1	processed_pseudogene	381947
rs5758756	0.583803	0.190629	0.0639705	0.0139164	0.573222	0.168151	845	162	chr22	42488991				AL022316.1	lincRNA	42796	SERHL	transcribed_unitary_pseudogene	11588
rs267992	0.599246	0.226053	0.032812	0.0150566	0.58195	0.1997	850	154
rs8045821	0.544337	0.12265	0.0134536	0.0247591	0.524252	0.101739	729	279	chr16	19386621	AC130456.2	lincRNA	non-coding intronic
rs4756196	0.579763	0.190656	0.0298516	0.0332159	0.559459	0.17722	268	738	chr11	35176561	CD44	protein_coding	non-coding intronic,5upstream,intronic
rs7544462	0.591526	0.192402	0.036035	0.036683	0.578813	0.172081	863	144	chr1	37497155	MEAF6	protein_coding	intronic,non-coding intronic
rs1374534	0.519684	0.0474741	4.42764e-08	0.0444457	0.434588	0.0330276	708	299
rs2701129	0.590223	0.201361	0.169203	0.0599173	0.585276	0.191343	726	282
rs11830213	0.637432	0.284381	0.226553	0.16671	0.631727	0.269686	883	124	chr12	19225375	PLEKHA5	protein_coding	intronic,non-coding intronic
rs6992851	0.525361	0.0969939	0.631373	0.778185	0.530443	0.115242	906	103	chr8	2860313				AC246817.1	lincRNA	37831	CSMD1	protein_coding	75040
rs10170937	0.530837	0.146427	0.991492	0.779412	0.564905	0.153333	592	410	chr2	122724725				LINC01823	lincRNA	928023	AC062020.1	lincRNA	340596
rs6766124	0.597881	0.213393	0.97313	0.955786	0.617051	0.242629	735	274	chr3	59707671				RF00017	misc_RNA	123226	FHIT	protein_coding	41639
rs2282386	0.555045	0.150329	0.990232	0.960458	0.579266	0.168026	803	206	chr1	213794334	AC096639.1	lincRNA	non-coding intronic
rs7873743	0.511841	0.0925744	0.999868	0.999666	0.572861	0.170909	823	185	chr9	23325029	AL391117.1	lincRNA	non-coding intronic
rs12324363	0.537935	0.155723	0.999997	1	0.640667	0.291305	692	312	chr15	84872321	ALPK3	protein_coding	3utr
rs2626192	0.498641	0.0892289	1	1	0.608688	0.228714	762	245

## Sheet: H Phewas Annotation
p	PMID	Year	Domain	Trait	N	EA	NEA	snp
0.001777	31427789	2019	Environment	Number of vehicles in household	383893	C	T	rs10004765
0.02829	31427789	2019	Environment	Average total household income before tax	332594	C	T	rs10004765
0.02503	31427789	2019	Environment	Job involves shift work	220546	T	C	rs10004765
0.01284	31427789	2019	Activities	Time spent watching television (TV)	365236	T	C	rs10004765
6.297e-05	31427789	2019	Nutritional	Salt added to food	386322	T	C	rs10004765
0.01234	31427789	2019	Dermatological	Skin colour	381433	T	C	rs10004765
0.02343	31427789	2019	Ophthalmological	Other eye problems	385424	T	C	rs10004765
0.006962	31427789	2019	Ear, Nose, Throat	Hearing difficulty/problems with background noise	378722	C	T	rs10004765
0.03422	31427789	2019	Neoplasms	Cancer (diagnosed by doctor)	385231	T	C	rs10004765
0.02884	31427789	2019	Dermatological	Hair colour (natural, before greying): Red	385603	C	T	rs10004765
0.02136	31427789	2019	Dermatological	Hair colour (natural, before greying): Dark brown	385603	T	C	rs10004765
0.01608	31427789	2019	Environment	Transport type for commuting to job workplace: Car/motor vehicle	205217	C	T	rs10004765
0.02726	31427789	2019	Environment	Mental health - Illness, injury, bereavement, stress in last 2 years: Financial difficulties	383913	T	C	rs10004765
0.02329	31427789	2019	Social Interactions	Social support - Leisure/social activities: Pub or social club	385280	C	T	rs10004765
0.01259	31427789	2019	Environment	Illnesses of mother: Diabetes	367939	T	C	rs10004765
0.001918	31427789	2019	Environment	Illnesses of siblings: Breast cancer	309116	T	C	rs10004765
0.04141	31427789	2019	Gastrointestinal	Diagnoses - main ICD10: K21 Gastro-esophageal reflux disease	300791	T	C	rs10004765
0.01158	31427789	2019	Cardiovascular	Diagnoses - secondary ICD10: I48 Atrial fibrillation and flutter	244890	T	C	rs10004765
0.04208	31427789	2019	Mortality	Diagnoses - secondary ICD10: Z95 Presence of cardiac and vascular implants and grafts	244890	T	C	rs10004765
0.04742	28749367	2017	Cardiovascular	QT interval	22158	T	C	rs10004765
0.03426	29700475	2018	Psychiatric	Major depressive disorder	173005	T	C	rs10004765
0.01648	28482362	2017	Body Structures	Medial collateral ligament injury	102503			rs10004765
0.02944	29891935	2018	Ophthalmological	Open-angle glaucoma (fixed-effect model)	176890	T	C	rs10004765
0.0413853	31217584	2019	Metabolic	Body Mass Index	49335	C	T	rs10004765
0.0279055	31217584	2019	Metabolic	Chronic kidney disease	45727	C	T	rs10004765
0.008602	30478444	2019	Psychiatric	Attention deficit hyperactivity disorder	53293	C	T	rs1002745
0.01838	26754954	2016	Psychiatric	Anxiety disorder (factor score)	18186	T	C	rs1002745
0.02316	23974872	2013	Psychiatric	Schizophrenia	32143	C	T	rs1002745
0.02717	25187353	2014	Immunological	Clozapine-Induced Agranulocytosis/Granulocytopenia	1359	T	C	rs1002745
0.007677	26176920	2015	Psychiatric	Major depressive disorder (females)	10640	T	C	rs1002745
0.0273961	28196072	2017	Dermatological	Baldness	52874	T	C	rs1002745
0.028205	23455636	2013	Ophthalmological	Age-related Macular Degeneration	59462			rs1002745
0.036306	23449627	2013	Skeletal	Height SDS (male at age 12)	6986	C	T	rs1002745
0.00614	25772697	2015	Immunological	CD123 on pDC	669	C	T	rs1002745
0.03336	25772697	2015	Immunological	CD161 on CD4mem	669	T	C	rs1002745
0.00193758	25772697	2015	Immunological	CD8mem:%CD31+	669	C	T	rs1002745
0.0237109	25772697	2015	Immunological	CD8:%CM	669	C	T	rs1002745
0.0279477	25772697	2015	Immunological	CD4mem:%Th22	669	C	T	rs1002745
0.0436675	25772697	2015	Immunological	CD8mem:%PD1+R6+	669	C	T	rs1002745
0.013444	25772697	2015	Immunological	mDC:%32+	669	T	C	rs1002745
0.001424	24816252	2014	Metabolic	Amino acid::Butanoate metabolism::2-aminobutyrate	7814	C	T	rs1002745
0.01898	24816252	2014	Metabolic	Amino acid::Glycine, serine and threonine metabolism::threonine	6020	C	T	rs1002745
0.0413	24816252	2014	Metabolic	Amino acid::Phenylalanine &amp; tyrosine metabolism::phenyllactate (PLA)	6064	C	T	rs1002745
0.01841	24816252	2014	Metabolic	Amino acid::Tryptophan metabolism::indolelactate	7378	C	T	rs1002745
0.04425	24816252	2014	Metabolic	Amino acid::Valine, leucine and isoleucine metabolism::leucine	7799	T	C	rs1002745
0.04856	24816252	2014	Metabolic	Carbohydrate::Fructose, mannose, galactose, starch, and sucrose metabolism::erythrose	7263	C	T	rs1002745
0.01206	24816252	2014	Metabolic	Lipid::Bile acid metabolism::cholate	5929	C	T	rs1002745
0.01362	24816252	2014	Metabolic	Lipid::Essential fatty acid::docosahexaenoate (DHA; 22:6n3)	7818	C	T	rs1002745
0.02119	24816252	2014	Metabolic	Lipid::Essential fatty acid::docosapentaenoate (n3 DPA; 22:5n3)	7821	C	T	rs1002745
0.02032	24816252	2014	Metabolic	Lipid::Long chain fatty acid::adrenate (22:4n6)	7778	C	T	rs1002745
0.04358	24816252	2014	Metabolic	Lipid::Long chain fatty acid::myristate (14:0)	7811	C	T	rs1002745
0.01626	24816252	2014	Metabolic	Lipid::Long chain fatty acid::pentadecanoate (15:0)	7502	C	T	rs1002745
0.01312	24816252	2014	Metabolic	Lipid::Long chain fatty acid::stearate (18:0)	7803	C	T	rs1002745
0.002402	24816252	2014	Metabolic	Lipid::Short chain fatty acid::valerate	4102	C	T	rs1002745
0.01869	24816252	2014	Metabolic	Xenobiotics::Chemical::glycerol 2-phosphate	5912	T	C	rs1002745
0.03691	24816252	2014	Metabolic	Xenobiotics::Drug::metoprolol acid metabolite*	286	T	C	rs1002745
0.04877	24816252	2014	Metabolic	Xenobiotics::Food component, Plant::homostachydrine*	3003	T	C	rs1002745
0.01129	24816252	2014	Metabolic	Xenobiotics::Food component, Plant::saccharin	2449	C	T	rs1002745
0.03508	24816252	2014	Metabolic	Xenobiotics::Food component, Plant::thymol sulfate	4172	C	T	rs1002745
0.02159	24816252	2014	Metabolic	::::X-04495	7490	C	T	rs1002745
0.01701	24816252	2014	Metabolic	::::X-06350	5161	T	C	rs1002745
0.03634	24816252	2014	Metabolic	::::X-11491	6584	C	T	rs1002745
0.04853	24816252	2014	Metabolic	::::X-12007	1362	T	C	rs1002745
0.03971	24816252	2014	Metabolic	::::X-12063	7197	C	T	rs1002745
0.01395	24816252	2014	Metabolic	::::X-12435	231	C	T	rs1002745
0.03639	24816252	2014	Metabolic	::::X-12645	5254	C	T	rs1002745
0.03897	24816252	2014	Metabolic	::::X-12717	1632	T	C	rs1002745
0.02256	24816252	2014	Metabolic	::::X-14632	1703	T	C	rs1002745
0.026255	27005778	2016	Metabolic	CH2 groups in fatty acids	19021	T	C	rs1002745
0.013635	27005778	2016	Metabolic	Glycoprotein acetyls, mainly a1Lacid glycoprotein	19270	T	C	rs1002745
0.016413	27005778	2016	Metabolic	HDL diameter	19273	C	T	rs1002745
0.028013	27005778	2016	Metabolic	Total cholesterol in large HDL	21558	C	T	rs1002745
0.042034	27005778	2016	Metabolic	Cholesterol esters in large HDL	19273	C	T	rs1002745
0.006585	27005778	2016	Metabolic	Free cholesterol in large HDL	21559	C	T	rs1002745
0.024485	27005778	2016	Metabolic	Total lipids in large HDL	19273	C	T	rs1002745
0.025017	27005778	2016	Metabolic	Concentration of large HDL particles	19273	C	T	rs1002745
0.021878	27005778	2016	Metabolic	Phospholipids in large HDL	19273	C	T	rs1002745
0.007426	27005778	2016	Metabolic	Total cholesterol in large VLDL	21235	T	C	rs1002745
0.034085	27005778	2016	Metabolic	Cholesterol esters in large VLDL	18960	T	C	rs1002745
0.007085	27005778	2016	Metabolic	Free cholesterol in large VLDL	21238	T	C	rs1002745
0.005006	27005778	2016	Metabolic	Total lipids in large VLDL	18960	T	C	rs1002745
0.023022	27005778	2016	Metabolic	Concentration of large VLDL particles	18960	T	C	rs1002745
0.003122	27005778	2016	Metabolic	Phospholipids in large VLDL	21239	T	C	rs1002745
0.002966	27005778	2016	Metabolic	Triglycerides in large VLDL	21239	T	C	rs1002745
0.006885	27005778	2016	Metabolic	Lactate	24871	T	C	rs1002745
0.045777	27005778	2016	Metabolic	Total lipids in medium VLDL	19273	T	C	rs1002745
0.021846	27005778	2016	Metabolic	Concentration of medium VLDL particles	19273	T	C	rs1002745
0.035362	27005778	2016	Metabolic	Phospholipids in medium VLDL	21240	T	C	rs1002745
0.005985	27005778	2016	Metabolic	Triglycerides in medium VLDL	21241	T	C	rs1002745
0.01593	27005778	2016	Metabolic	Pyruvate	24756	T	C	rs1002745
0.022447	27005778	2016	Metabolic	Triglycerides in small VLDL	21558	T	C	rs1002745
0.0467	27005778	2016	Metabolic	Serum total triglycerides	21545	T	C	rs1002745
0.014937	27005778	2016	Metabolic	VLDL diameter	19273	T	C	rs1002745
0.026688	27005778	2016	Metabolic	Phospholipids in very large HDL	19273	C	T	rs1002745
0.014022	27005778	2016	Metabolic	Total lipids in very large VLDL	19273	T	C	rs1002745
0.040076	27005778	2016	Metabolic	Concentration of very large VLDL particles	18960	T	C	rs1002745
0.005243	27005778	2016	Metabolic	Phospholipids in very large VLDL	21237	T	C	rs1002745
0.00881	27005778	2016	Metabolic	Triglycerides in very large VLDL	21548	T	C	rs1002745
0.027245	27005778	2016	Metabolic	Total lipids in chylomicrons and extremely large VLDL	18960	T	C	rs1002745
0.037487	27005778	2016	Metabolic	Phospholipids in chylomicrons and extremely large VLDL	21542	T	C	rs1002745
0.04235	27989323	2017	Immunological	Basic fibroblast growth factor	7565	T	C	rs1002745
0.01421	27989323	2017	Immunological	Interleukin-2 receptor, alpha subunit	3677	T	C	rs1002745
0.008053	22581028	2012	Metabolic	Fasting insulin main effect (adjusted for BMI)	51750	T	C	rs1002745
0.04387	23388002	2013	Cardiovascular	Mitral annular calcification	3795			rs1002745
0.01891	27694991	2016	Neurological	Intracranial Volume	26577			rs1002745
0.00778	31427789	2019	Mortality	Number of self-reported non-cancer illnesses	386581	T	C	rs1002745
0.002505	31427789	2019	Psychiatric	Smoking/smokers in household	356053	T	C	rs1002745
0.001678	31427789	2019	Dermatological	Ease of skin tanning	378364	C	T	rs1002745
0.02568	31427789	2019	Activities	Childhood sunburn occasions	289412	T	C	rs1002745
0.04261	31427789	2019	Social Interactions	Number of full brothers	380062	T	C	rs1002745
0.04196	31427789	2019	Psychiatric	Frequency of tiredness / lethargy in last 2 weeks	375053	T	C	rs1002745
0.01045	31427789	2019	Metabolic	Weight change compared with 1 year ago	380042	T	C	rs1002745
0.01004	31427789	2019	Reproduction	Relative age voice broke (male)	164394	C	T	rs1002745
0.0492	31427789	2019	Social Interactions	Number of children fathered (male)	176258	C	T	rs1002745
0.03448	31427789	2019	Endocrine	Diabetes (diagnosed by doctor)	385420	T	C	rs1002745
0.02945	31427789	2019	Cognitive	Symbol digit substitution test - Number of symbol digit matches made correctly	95669	T	C	rs1002745
0.03831	31427789	2019	Cognitive	Fluid intelligence test - FI6 : conditional arithmetic	87471	T	C	rs1002745
0.0468	31427789	2019	Cognitive	Fluid intelligence test - FI8 : chained arithmetic	65220	T	C	rs1002745
0.03368	31427789	2019	Cognitive	Symbol digit substitution test - Number of symbol digit matches attempted	95669	T	C	rs1002745
0.01997	31427789	2019	Metabolic	Impedance measures - Impedance of whole body	379792	C	T	rs1002745
0.04931	31427789	2019	Metabolic	Impedance measures - Impedance of leg (right)	379813	C	T	rs1002745
0.03975	31427789	2019	Metabolic	Impedance measures - Impedance of leg (left)	379807	C	T	rs1002745
0.001267	31427789	2019	Metabolic	Impedance measures - Impedance of arm (right)	379786	C	T	rs1002745
0.008603	31427789	2019	Metabolic	Impedance measures - Impedance of arm (left)	379803	C	T	rs1002745
0.0464	31427789	2019	Metabolic	Impedance measures - Leg fat-free mass (right)	379793	T	C	rs1002745
0.04117	31427789	2019	Metabolic	Impedance measures - Arm fat-free mass (right)	379723	T	C	rs1002745
0.02798	31427789	2019	Metabolic	Impedance measures - Arm predicted mass (right)	379716	T	C	rs1002745
0.03727	31427789	2019	Nutritional	Milk type used: Full cream	373135	C	T	rs1002745
0.04627	31427789	2019	Dermatological	Male-specific factors - Hair/balding pattern: Pattern 1	176380	C	T	rs1002745
0.01489	31427789	2019	Dermatological	Male-specific factors - Hair/balding pattern: Pattern 3	176380	T	C	rs1002745
0.03881	31427789	2019	Nutritional	Non-butter spread type details: Polyunsaturated/sunflower oil based spread (eg: Flora)	201144	T	C	rs1002745
0.008147	31427789	2019	Body Structures	Mouth/teeth dental problems: Dentures	385026	T	C	rs1002745
0.023	31427789	2019	Activities	Medication for pain relief, constipation, heartburn: Ibuprofen (e.g. Nurofen)	382089	C	T	rs1002745
0.003352	31427789	2019	Activities	Vitamin and mineral supplements: Vitamin C	384452	C	T	rs1002745
0.04158	31427789	2019	Psychiatric	Why stopped smoking: Illness or ill health	94509	T	C	rs1002745
0.009226	31427789	2019	Endocrine	Non-cancer illness code, self-reported: diabetes	289307	T	C	rs1002745
0.01508	31427789	2019	Skeletal	Non-cancer illness code, self-reported: osteoarthritis	289307	T	C	rs1002745
0.01378	31427789	2019	Activities	Treatment/medication code: ibuprofen	280443	C	T	rs1002745
0.0375	31427789	2019	Activities	Treatment/medication code: metformin	280443	T	C	rs1002745
0.009394	31427789	2019	Environment	Illnesses of mother: Lung cancer	367939	T	C	rs1002745
0.02339	31427789	2019	Skeletal	Diagnoses - main ICD10: M17 Osteoarthritis of knee	300791	T	C	rs1002745
0.02126	31427789	2019	Metabolic	Diagnoses - main ICD10: R19 Oth symptoms and signs involving the dgstv sys and abdomen	300791	T	C	rs1002745
0.002421	31427789	2019	Metabolic	Diagnoses - secondary ICD10: E66 Overweight and obesity	244890	T	C	rs1002745
0.01608	31427789	2019	Mortality	Diagnoses - secondary ICD10: Z96 Presence of other functional implants	244890	T	C	rs1002745
0.04861	31427789	2019	Psychiatric	Traumatic events - Someone to take to doctor when needed as a child	125985	T	C	rs1002745
0.01579	31427789	2019	Psychiatric	Depression - Recent trouble concentrating on things	126633	C	T	rs1002745
0.04076	31427789	2019	Psychiatric	Traumatic events - Witnessed sudden violent death	126595	T	C	rs1002745
0.01343	21980299	2011	Endocrine	Type 1 Diabetes	26890			rs1002745
0.0460936	26502338	2015	Skeletal	Systemic Lupus Erythematosus	14267	T	C	rs1002745
0.03056	28931804	2017	Neurological	Amyotrophic lateral sclerosis (logistic)	4084	C	T	rs1002745
0.0287219	28931804	2017	Neurological	Amyotrophic lateral sclerosis (LMM)	4084	C	T	rs1002745
0.0002287	29700475	2018	Psychiatric	Major depressive disorder	173005	C	T	rs1002745
0.032	30124842	2018	Skeletal	Height	693529	C	T	rs1002745
0.002581	29403010	2018	Metabolic	Activated partial thromboplastin time	37767	C	T	rs1002745
0.01641	29403010	2018	Metabolic	Prothrombin time	58110	C	T	rs1002745
0.04622	29403010	2018	Metabolic	C-reactive protein	75391	C	T	rs1002745
0.0047	30048462	2018	Skeletal	Heel bone mineral density	394929	T	C	rs1002745
0.00567925	31217584	2019	Immunological	Mean corpuscular hemoglobin concentration	19803	T	C	rs1002745
0.0343108	31217584	2019	Endocrine	Type 2 Diabetes	45725	T	C	rs1002745
0.0366159	31217584	2019	Cardiovascular	Diastolic Blood Pressure	35433	C	T	rs1002745
0.0119851	31217584	2019	Cardiovascular	Hypertension	49141	C	T	rs1002745
0.001898	31049640	2019	Endocrine	Type 2 Diabetes	4347	T	C	rs1002745
0.04	31015401	2019	Environmental	Drugs used in diabetes	305913	T	C	rs1002745
0.029	31015401	2019	Environmental	Vasodilators used in cardiac diseases	242659	T	C	rs1002745
0.0026	31015401	2019	Environmental	Antiglaucoma preparations and miotics	100868	T	C	rs1002745
0.0272	30946739	2019	Activities	Facial attractiveness (female-coder, female samples)	2062	C	T	rs1002745
0.006044	30718901	2019	Psychiatric	Depression	500199	C	T	rs1002745
0.047	30573740	2018	Dermatological	Male pattern baldness (BOLT LMM infinitesimal mixed model)	205327	T	C	rs1002745
0.004257	30898391	2019	Neoplasms	Epithelial ovarian cancer (all invasive)	7064	C	T	rs1002745
0.02672	30898391	2019	Neoplasms	Epithelial ovarian cancer (high -grade and low-grade serous)	5734	C	T	rs1002745
0.02038	30898391	2019	Neoplasms	Epithelial ovarian cancer (high-grade serous)	5698	C	T	rs1002745
0.01885	30898391	2019	Neoplasms	Epithelial ovarian cancer (Endometrioid)	4487	C	T	rs1002745
0.0329404	30053915	2018	Immunological	Toxoplasmosis seropositivity	1000	C	T	rs1002745
0.00444037	30053915	2018	Cell	Influenza A IgG levels	777	C	T	rs1002745
0.04704	31676860	2019	Neurological	Left lateral occipital	19629	C	T	rs1002745
0.04338	31676860	2019	Neurological	Right medial orbitofrontal	19629	C	T	rs1002745
0.02894	31676860	2019	Neurological	Left caudate	19629	C	T	rs1002745
0.01419	31676860	2019	Neurological	Right medial orbitofrontal	21821	C	T	rs1002745
0.04832	BioRxiv: https://doi.org/10.1101/288561	2019	Neurological	Corticospinal tract fractional anisotropy	17706	C	T	rs1002745
0.02385	BioRxiv: https://doi.org/10.1101/288635	2019	Neurological	Posterior thalamic radiation (include optic radiation) mode of anisotropy	17706	C	T	rs1002745
0.0472	BioRxiv: https://doi.org/10.1101/288647	2019	Neurological	Cingulum (cingulate gyrus) radial diusivities	17706	T	C	rs1002745
0.01186	26176920	2015	Psychiatric	Major depressive disorder (females)	10640	T	G	rs1004878
0.03818	21173776	2012	Psychiatric	Extraversion (NEO-FFI)	17375	G	T	rs1004878
0.018	25231870	2014	Reproduction	Age at menarche	132989	G	T	rs1004878
0.00358	28436984	2017	Reproduction	Age at menarche	252514	G	T	rs1004878
0.007658	26192919	2015	Gastrointestinal	Inflammatory Bowel Disease	34652	T	G	rs1004878
0.004694	26192919	2015	Gastrointestinal	Ulcerative Colitis	27432	T	G	rs1004878
0.0494013	23449627	2013	Skeletal	Pubertal growth (female)	5756	G	T	rs1004878
0.04	23754948	2013	Metabolic	Hip circumference (male, adjusted for BMI)	34942	T	G	rs1004878
0.02	25673412	2015	Metabolic	Hip circumference (male, adjusted for BMI)	93965	T	G	rs1004878
0.02	25673412	2015	Metabolic	Hip circumference (male, adjusted for BMI)	99563	T	G	rs1004878
0.02919	24816252	2014	Metabolic	Amino acid::Glutathione metabolism::cysteine-glutathione disulfide	1997	T	G	rs1004878
0.02185	24816252	2014	Metabolic	Amino acid::Tryptophan metabolism::C-glycosyltryptophan*	7786	G	T	rs1004878
0.00579	24816252	2014	Metabolic	Amino acid::Urea cycle; arginine-, proline-, metabolism::ornithine	7746	G	T	rs1004878
0.004552	24816252	2014	Metabolic	Carbohydrate::Aminosugars metabolism::erythronate*	7752	G	T	rs1004878
0.04896	24816252	2014	Metabolic	Carbohydrate::Fructose, mannose, galactose, starch, and sucrose metabolism::fructose	7781	G	T	rs1004878
0.009516	24816252	2014	Metabolic	Cofactors and vitamins::Pantothenate and CoA metabolism::pantothenate	7604	G	T	rs1004878
0.0104	24816252	2014	Metabolic	Lipid::Glycerolipid metabolism::choline	7750	G	T	rs1004878
0.01418	24816252	2014	Metabolic	Lipid::Sterol, Steroid::estrone 3-sulfate	957	T	G	rs1004878
0.02488	24816252	2014	Metabolic	Xenobiotics::Benzoate metabolism::catechol sulfate	7807	T	G	rs1004878
0.03787	24816252	2014	Metabolic	::::X-11381	7753	G	T	rs1004878
0.03287	24816252	2014	Metabolic	::::X-11469	7779	G	T	rs1004878
0.01386	24816252	2014	Metabolic	::::X-11529	6664	T	G	rs1004878
0.02848	24816252	2014	Metabolic	::::X-11787	7811	G	T	rs1004878
0.01044	24816252	2014	Metabolic	Amino acid::Amino fatty acid::X-12510--2-aminooctanoic acid	7566	G	T	rs1004878
0.02067	27989323	2017	Immunological	Interferon gamma-induced protein 10 (CXCL10)	3685	T	G	rs1004878
0.00418	27989323	2017	Immunological	Stromal cell-derived factor-1 alpha (CXCL12)	5998	G	T	rs1004878
0.0065	27918534	2017	Metabolic	Visceral sdipose tissue volume (adjusted for BMI, male)	8738			rs1004878
0.03	27918534	2017	Metabolic	Subcutaneous adipose tissue attenuation (female)	9526			rs1004878
0.0097	27918534	2017	Metabolic	Ratio of visceral-tosubcutaneous adipose tissue volume (male)	8374			rs1004878
0.025	27918534	2017	Metabolic	Ratio of visceral-tosubcutaneous adipose tissue volume (adjusted for BMI, male)	8374			rs1004878
0.01	27015805	2016	Mortality	Mother's age at death	75244	G	T	rs1004878
0.02396	20081858	2010	Metabolic	Fasting glucose	46186	G	T	rs1004878
0.02476	20081858	2010	Metabolic	HOMA-B	36466	T	G	rs1004878
0.04084	27992416	2017	Psychiatric	Excessive daytime sleepness (male)	52638	T	G	rs1004878
0.00401	21297633	2011	Gastrointestinal	Ulcerative colitis	27994			rs1004878
0.03386	27398621	2016	Endocrine	Type 2 Diabetes	44414			rs1004878
0.03093	25607358	2015	Neurological	Mean Pallidum	13171	G	T	rs1004878
0.01149	28067908	2017	Gastrointestinal	Ulcerative colitis	45975	T	G	rs1004878
0.02706	28067908	2017	Gastrointestinal	Inflammatory Bowel Disease	59957	T	G	rs1004878
0.0107185	27992413	2017	Gastrointestinal	Primary sclerosing cholangitis	14890	G	T	rs1004878
0.003932	28171582	2016	Ophthalmological	Central corneal thickness	3584			rs1004878
0.02877	27723758	2016	Immunological	Immunoglobulin A deficiency	6487	T	G	rs1004878
0.04662	23377640	2013	Psychiatric	Percentage improvement after 12 weeks of antidepressant treatment in MDD	2256	T	G	rs1004878
0.002981	31427789	2019	Activities	Time spent using computer	300974	T	G	rs1004878
0.04609	31427789	2019	Psychiatric	Exposure to tobacco smoke outside home	327794	T	G	rs1004878
0.02399	31427789	2019	Nutritional	Cooked vegetable intake	374858	T	G	rs1004878
0.0115	31427789	2019	Nutritional	Salad / raw vegetable intake	363780	T	G	rs1004878
0.02051	31427789	2019	Nutritional	Oily fish intake	384554	T	G	rs1004878
0.0114	31427789	2019	Dermatological	Ease of skin tanning	378364	T	G	rs1004878
0.02045	31427789	2019	Activities	Facial ageing	354097	G	T	rs1004878
0.03119	31427789	2019	Psychiatric	Sensitivity / hurt feelings	375272	T	G	rs1004878
0.03165	31427789	2019	Psychiatric	Loneliness, isolation	380317	T	G	rs1004878
0.008793	31427789	2019	Psychiatric	Frequency of unenthusiasm / disinterest in last 2 weeks	373833	T	G	rs1004878
0.02138	31427789	2019	Reproduction	Ever had same-sex intercourse	349459	T	G	rs1004878
0.005365	31427789	2019	Ear, Nose, Throat	Hearing difficulty/problems with background noise	378722	T	G	rs1004878
0.03852	31427789	2019	Activities	Use of sun/uv protection	383659	G	T	rs1004878
0.03733	31427789	2019	Environment	Falls in the last year	385553	T	G	rs1004878
0.003433	31427789	2019	Reproduction	Age when periods started (menarche) (female)	202636	G	T	rs1004878
0.03083	31427789	2019	Psychiatric	Likelihood of resuming smoking	93128	T	G	rs1004878
0.01446	31427789	2019	Cardiovascular	Age high blood pressure diagnosed	92583	G	T	rs1004878
0.02463	31427789	2019	Mortality	Mother's age at death	227076	G	T	rs1004878
0.02846	31427789	2019	Reproduction	Age last used hormone-replacement therapy (HRT) (female)	60309	G	T	rs1004878
0.02888	31427789	2019	Activities	Duration of other exercises	184806	G	T	rs1004878
0.02113	31427789	2019	Neurological	Headaches for 3+ months	75898	T	G	rs1004878
0.04981	31427789	2019	Reproduction	Number of pregnancy terminations (female)	65225	T	G	rs1004878
0.02314	31427789	2019	Cardiovascular	Diastolic Blood Pressure (automated reading)	361411	G	T	rs1004878
0.006965	31427789	2019	Cognitive	Prospective memory test - Time to answer	128912	G	T	rs1004878
0.03735	31427789	2019	Muscular	Leg pain on walking	128030	T	G	rs1004878
0.006275	31427789	2019	Respiratory	Doctor diagnosed hayfever or allergic rhinitis	97640	G	T	rs1004878
0.04295	31427789	2019	Metabolic	Impedance measures - Arm fat mass (right)	379725	G	T	rs1004878
0.006796	31427789	2019	Neoplasms	Reported occurrences of cancer	61878	T	G	rs1004878
0.01077	31427789	2019	Dermatological	Hair colour (natural, before greying): Light brown	385603	G	T	rs1004878
0.02354	31427789	2019	Dermatological	Hair colour (natural, before greying): Dark brown	385603	T	G	rs1004878
0.02265	31427789	2019	Psychiatric	Reason for reducing amount of alcohol drunk: Illness or ill health	142645	T	G	rs1004878
0.01132	31427789	2019	Environment	Current employment status: Retired	385138	G	T	rs1004878
0.04354	31427789	2019	Environment	Mental health - Illness, injury, bereavement, stress in last 2 years: Serious illness, injury or assault of a close relative	383913	T	G	rs1004878
0.02476	31427789	2019	Activities	Types of physical activity in last 4 weeks: Walking for pleasure (not as a means of transport)	384450	G	T	rs1004878
0.02201	31427789	2019	Activities	Types of physical activity in last 4 weeks: Light DIY (eg: pruning, watering the lawn)	384450	G	T	rs1004878
0.001574	31427789	2019	Activities	Mineral and other dietary supplements: Glucosamine	385261	G	T	rs1004878
0.02361	31427789	2019	Environment	Illnesses of father: Diabetes	355137	T	G	rs1004878
0.02316	31427789	2019	Environment	Illnesses of mother: Diabetes	367939	T	G	rs1004878
0.01165	31427789	2019	Infection	Diagnoses - main ICD10: R31 Hematuria	300791	T	G	rs1004878
0.01877	31427789	2019	Endocrine	Diagnoses - secondary ICD10: E11 Type 2 diabetes mellitus	244890	T	G	rs1004878
0.01042	31427789	2019	Skeletal	Diagnoses - secondary ICD10: R10 Abdominal and pelvic pain	244890	G	T	rs1004878
0.04459	31427789	2019	Psychiatric	Depression - Recent trouble concentrating on things	126633	T	G	rs1004878
0.004409	30804565	2019	Psychiatric	Daytime napping	386577	T	G	rs1004878
0.0344378	27863252	2016	Immunological	Hematocrit (two-way meta)	132699	T	G	rs1004878
0.0116732	27863252	2016	Immunological	Hemoglobin concentration (two-way meta)	132596	T	G	rs1004878
0.02691	27863252	2016	Immunological	Hematocrit (three-way meta)	173039	T	G	rs1004878
0.0118	27863252	2016	Immunological	Hemoglobin concentration (three-way meta)	172925	T	G	rs1004878
0.02654	27863252	2016	Immunological	High light scatter percentage of red cells (three-way meta)	170763	T	G	rs1004878
0.01341	27863252	2016	Immunological	High light scatter reticulocyte count (three-way meta)	170761	T	G	rs1004878
0.007431	27863252	2016	Immunological	Reticulocyte count (three-way meta)	170641	T	G	rs1004878
0.01934	27863252	2016	Immunological	Reticulocyte fraction of red cells (three-way meta)	170690	T	G	rs1004878
0.01755	24105470	2014	Metabolic	Adiponectin	7825	T	G	rs1004878
0.02227	29304378	2018	Skeletal	Total body BMD	66628	G	T	rs1004878
0.0051	28869591	2017	Skeletal	Estimated BMD	142487	T	G	rs1004878
0.04985	28416822	2017	Cardiovascular	Atrial Fibrillation	36792	G	T	rs1004878
0.03879	29403010	2018	Metabolic	High-density-lipoprotein cholesterol	70657	G	T	rs1004878
0.02287	29403010	2018	Cardiovascular	Interventricular septum thickness	19318	T	G	rs1004878
0.036	29970889	2018	Psychiatric	Loneliness	445024	T	G	rs1004878
0.00332646	31217584	2019	Psychiatric	Cigarettes per day (excluding nonsmokers)	15862	G	T	rs1004878
0.0179145	31217584	2019	Immunological	HbA1c	11178	G	T	rs1004878
0.0368982	31217584	2019	Endocrine	Type 2 Diabetes	45725	T	G	rs1004878
0.0316117	31217584	2019	Metabolic	Waist-hip ratio (male)	24838	T	G	rs1004878
0.00558529	31217584	2019	Metabolic	End stage renal disease	33061	G	T	rs1004878
0.0283084	31217584	2019	Metabolic	Estimated glomerular filtration rate	27900	T	G	rs1004878
0.0044	31015401	2019	Environmental	Diuretics	229086	T	G	rs1004878
0.012	31015401	2019	Environmental	Agents acting on the renin-angiotensin system	237530	T	G	rs1004878
0.043	31015401	2019	Environmental	Thyroid preparations	305582	G	T	rs1004878
0.034	31015401	2019	Environmental	Antihistamines for systemic use	151636	G	T	rs1004878
0.0375	30946739	2019	Activities	Facial attractiveness (male-coder, male samples)	1792	T	G	rs1004878
0.03112	30929738	2019	Respiratory	Asthma (adult-onset)	327253	G	T	rs1004878
0.03693	30787307	2019	Respiratory	Asthma	1891	T	G	rs1004878
0.0392	30674883	2019	Dermatological	Vitiligo (late onset)	20623	T	G	rs1004878
0.02479	30674883	2019	Dermatological	Vitiligo (early onset)	9735	T	G	rs1004878
0.00497712	30220432	2018	Metabolic	Albuminuria	382500	T	G	rs1004878
0.03049	31676860	2019	Neurological	Left pars triangularis	19629	T	G	rs1004878
0.01202	31676860	2019	Neurological	Left rostral middle frontal	19629	T	G	rs1004878
0.01866	31676860	2019	Neurological	Cerebellar vermal lobules VI VII	19629	G	T	rs1004878
0.02408	31676860	2019	Neurological	Left cerebellum exterior	19629	G	T	rs1004878
0.03392	31676860	2019	Neurological	Left cerebellum white matter	19629	G	T	rs1004878
0.03799	31676860	2019	Neurological	Left ventral DC	19629	G	T	rs1004878
0.04083	31676860	2019	Neurological	Right cerebellum exterior	19629	G	T	rs1004878
0.01988	31676860	2019	Neurological	Right cerebellum white matter	19629	G	T	rs1004878
0.04874	31676860	2019	Neurological	Gray matter	19629	T	G	rs1004878
0.04053	31676860	2019	Neurological	Left pars triangularis	21821	T	G	rs1004878
0.01148	31676860	2019	Neurological	Left rostral middle frontal	21821	T	G	rs1004878
0.04755	31676860	2019	Neurological	Brain stem	21821	G	T	rs1004878
0.03986	31676860	2019	Neurological	Left cerebellum white matter	21821	G	T	rs1004878
0.03151	31676860	2019	Neurological	Left thalamus proper	21821	G	T	rs1004878
0.01584	31676860	2019	Neurological	Left ventral DC	21821	G	T	rs1004878
0.03555	31676860	2019	Neurological	Right cerebellum white matter	21821	G	T	rs1004878
0.01062	BioRxiv: https://doi.org/10.1101/288577	2019	Neurological	Anterior corona radiata axial diusivities	17706	T	G	rs1004878
0.004453	BioRxiv: https://doi.org/10.1101/288621	2019	Neurological	Anterior corona radiata mode of anisotropy	17706	T	G	rs1004878
0.03318	BioRxiv: https://doi.org/10.1101/288626	2019	Neurological	Cingulum (hippocampus) mode of anisotropy	17706	T	G	rs1004878
0.03702	BioRxiv: https://doi.org/10.1101/288633	2019	Neurological	Posterior corona radiata mode of anisotropy	17706	T	G	rs1004878
0.03519	BioRxiv: https://doi.org/10.1101/288634	2019	Neurological	Posterior limb of internal capsule mode of anisotropy	17706	T	G	rs1004878
0.03452	BioRxiv: https://doi.org/10.1101/288638	2019	Neurological	Superior corona radiata mode of anisotropy	17706	T	G	rs1004878
0.01186	26176920	2015	Psychiatric	Major depressive disorder (females)	10640	T	G	rs1004878
0.03818	21173776	2012	Psychiatric	Extraversion (NEO-FFI)	17375	G	T	rs1004878
0.018	25231870	2014	Reproduction	Age at menarche	132989	G	T	rs1004878
0.00358	28436984	2017	Reproduction	Age at menarche	252514	G	T	rs1004878
0.007658	26192919	2015	Gastrointestinal	Inflammatory Bowel Disease	34652	T	G	rs1004878
0.004694	26192919	2015	Gastrointestinal	Ulcerative Colitis	27432	T	G	rs1004878
0.0494013	23449627	2013	Skeletal	Pubertal growth (female)	5756	G	T	rs1004878
0.04	23754948	2013	Metabolic	Hip circumference (male, adjusted for BMI)	34942	T	G	rs1004878
0.02	25673412	2015	Metabolic	Hip circumference (male, adjusted for BMI)	93965	T	G	rs1004878
0.02	25673412	2015	Metabolic	Hip circumference (male, adjusted for BMI)	99563	T	G	rs1004878
0.02919	24816252	2014	Metabolic	Amino acid::Glutathione metabolism::cysteine-glutathione disulfide	1997	T	G	rs1004878
0.02185	24816252	2014	Metabolic	Amino acid::Tryptophan metabolism::C-glycosyltryptophan*	7786	G	T	rs1004878
0.00579	24816252	2014	Metabolic	Amino acid::Urea cycle; arginine-, proline-, metabolism::ornithine	7746	G	T	rs1004878
0.004552	24816252	2014	Metabolic	Carbohydrate::Aminosugars metabolism::erythronate*	7752	G	T	rs1004878
0.04896	24816252	2014	Metabolic	Carbohydrate::Fructose, mannose, galactose, starch, and sucrose metabolism::fructose	7781	G	T	rs1004878
0.009516	24816252	2014	Metabolic	Cofactors and vitamins::Pantothenate and CoA metabolism::pantothenate	7604	G	T	rs1004878
0.0104	24816252	2014	Metabolic	Lipid::Glycerolipid metabolism::choline	7750	G	T	rs1004878
0.01418	24816252	2014	Metabolic	Lipid::Sterol, Steroid::estrone 3-sulfate	957	T	G	rs1004878
0.02488	24816252	2014	Metabolic	Xenobiotics::Benzoate metabolism::catechol sulfate	7807	T	G	rs1004878
0.03787	24816252	2014	Metabolic	::::X-11381	7753	G	T	rs1004878
0.03287	24816252	2014	Metabolic	::::X-11469	7779	G	T	rs1004878
0.01386	24816252	2014	Metabolic	::::X-11529	6664	T	G	rs1004878
0.02848	24816252	2014	Metabolic	::::X-11787	7811	G	T	rs1004878
0.01044	24816252	2014	Metabolic	Amino acid::Amino fatty acid::X-12510--2-aminooctanoic acid	7566	G	T	rs1004878
0.02067	27989323	2017	Immunological	Interferon gamma-induced protein 10 (CXCL10)	3685	T	G	rs1004878
0.00418	27989323	2017	Immunological	Stromal cell-derived factor-1 alpha (CXCL12)	5998	G	T	rs1004878
0.0065	27918534	2017	Metabolic	Visceral sdipose tissue volume (adjusted for BMI, male)	8738			rs1004878
0.03	27918534	2017	Metabolic	Subcutaneous adipose tissue attenuation (female)	9526			rs1004878
0.0097	27918534	2017	Metabolic	Ratio of visceral-tosubcutaneous adipose tissue volume (male)	8374			rs1004878
0.025	27918534	2017	Metabolic	Ratio of visceral-tosubcutaneous adipose tissue volume (adjusted for BMI, male)	8374			rs1004878
0.01	27015805	2016	Mortality	Mother's age at death	75244	G	T	rs1004878
0.02396	20081858	2010	Metabolic	Fasting glucose	46186	G	T	rs1004878
0.02476	20081858	2010	Metabolic	HOMA-B	36466	T	G	rs1004878
0.04084	27992416	2017	Psychiatric	Excessive daytime sleepness (male)	52638	T	G	rs1004878
0.00401	21297633	2011	Gastrointestinal	Ulcerative colitis	27994			rs1004878
0.03386	27398621	2016	Endocrine	Type 2 Diabetes	44414			rs1004878
0.03093	25607358	2015	Neurological	Mean Pallidum	13171	G	T	rs1004878
0.01149	28067908	2017	Gastrointestinal	Ulcerative colitis	45975	T	G	rs1004878
0.02706	28067908	2017	Gastrointestinal	Inflammatory Bowel Disease	59957	T	G	rs1004878
0.0107185	27992413	2017	Gastrointestinal	Primary sclerosing cholangitis	14890	G	T	rs1004878
0.003932	28171582	2016	Ophthalmological	Central corneal thickness	3584			rs1004878
0.02877	27723758	2016	Immunological	Immunoglobulin A deficiency	6487	T	G	rs1004878
0.04662	23377640	2013	Psychiatric	Percentage improvement after 12 weeks of antidepressant treatment in MDD	2256	T	G	rs1004878
0.002981	31427789	2019	Activities	Time spent using computer	300974	T	G	rs1004878
0.04609	31427789	2019	Psychiatric	Exposure to tobacco smoke outside home	327794	T	G	rs1004878
0.02399	31427789	2019	Nutritional	Cooked vegetable intake	374858	T	G	rs1004878
0.0115	31427789	2019	Nutritional	Salad / raw vegetable intake	363780	T	G	rs1004878
0.02051	31427789	2019	Nutritional	Oily fish intake	384554	T	G	rs1004878
0.0114	31427789	2019	Dermatological	Ease of skin tanning	378364	T	G	rs1004878
0.02045	31427789	2019	Activities	Facial ageing	354097	G	T	rs1004878
0.03119	31427789	2019	Psychiatric	Sensitivity / hurt feelings	375272	T	G	rs1004878
0.03165	31427789	2019	Psychiatric	Loneliness, isolation	380317	T	G	rs1004878
0.008793	31427789	2019	Psychiatric	Frequency of unenthusiasm / disinterest in last 2 weeks	373833	T	G	rs1004878
0.02138	31427789	2019	Reproduction	Ever had same-sex intercourse	349459	T	G	rs1004878
0.005365	31427789	2019	Ear, Nose, Throat	Hearing difficulty/problems with background noise	378722	T	G	rs1004878
0.03852	31427789	2019	Activities	Use of sun/uv protection	383659	G	T	rs1004878
0.03733	31427789	2019	Environment	Falls in the last year	385553	T	G	rs1004878
0.003433	31427789	2019	Reproduction	Age when periods started (menarche) (female)	202636	G	T	rs1004878
0.03083	31427789	2019	Psychiatric	Likelihood of resuming smoking	93128	T	G	rs1004878
0.01446	31427789	2019	Cardiovascular	Age high blood pressure diagnosed	92583	G	T	rs1004878
0.02463	31427789	2019	Mortality	Mother's age at death	227076	G	T	rs1004878
0.02846	31427789	2019	Reproduction	Age last used hormone-replacement therapy (HRT) (female)	60309	G	T	rs1004878
0.02888	31427789	2019	Activities	Duration of other exercises	184806	G	T	rs1004878
0.02113	31427789	2019	Neurological	Headaches for 3+ months	75898	T	G	rs1004878
0.04981	31427789	2019	Reproduction	Number of pregnancy terminations (female)	65225	T	G	rs1004878
0.02314	31427789	2019	Cardiovascular	Diastolic Blood Pressure (automated reading)	361411	G	T	rs1004878
0.006965	31427789	2019	Cognitive	Prospective memory test - Time to answer	128912	G	T	rs1004878
0.03735	31427789	2019	Muscular	Leg pain on walking	128030	T	G	rs1004878
0.006275	31427789	2019	Respiratory	Doctor diagnosed hayfever or allergic rhinitis	97640	G	T	rs1004878
0.04295	31427789	2019	Metabolic	Impedance measures - Arm fat mass (right)	379725	G	T	rs1004878
0.006796	31427789	2019	Neoplasms	Reported occurrences of cancer	61878	T	G	rs1004878
0.01077	31427789	2019	Dermatological	Hair colour (natural, before greying): Light brown	385603	G	T	rs1004878
0.02354	31427789	2019	Dermatological	Hair colour (natural, before greying): Dark brown	385603	T	G	rs1004878
0.02265	31427789	2019	Psychiatric	Reason for reducing amount of alcohol drunk: Illness or ill health	142645	T	G	rs1004878
0.01132	31427789	2019	Environment	Current employment status: Retired	385138	G	T	rs1004878
0.04354	31427789	2019	Environment	Mental health - Illness, injury, bereavement, stress in last 2 years: Serious illness, injury or assault of a close relative	383913	T	G	rs1004878
0.02476	31427789	2019	Activities	Types of physical activity in last 4 weeks: Walking for pleasure (not as a means of transport)	384450	G	T	rs1004878
0.02201	31427789	2019	Activities	Types of physical activity in last 4 weeks: Light DIY (eg: pruning, watering the lawn)	384450	G	T	rs1004878
0.001574	31427789	2019	Activities	Mineral and other dietary supplements: Glucosamine	385261	G	T	rs1004878
0.02361	31427789	2019	Environment	Illnesses of father: Diabetes	355137	T	G	rs1004878
0.02316	31427789	2019	Environment	Illnesses of mother: Diabetes	367939	T	G	rs1004878
0.01165	31427789	2019	Infection	Diagnoses - main ICD10: R31 Hematuria	300791	T	G	rs1004878
0.01877	31427789	2019	Endocrine	Diagnoses - secondary ICD10: E11 Type 2 diabetes mellitus	244890	T	G	rs1004878
0.01042	31427789	2019	Skeletal	Diagnoses - secondary ICD10: R10 Abdominal and pelvic pain	244890	G	T	rs1004878
0.04459	31427789	2019	Psychiatric	Depression - Recent trouble concentrating on things	126633	T	G	rs1004878
0.004409	30804565	2019	Psychiatric	Daytime napping	386577	T	G	rs1004878
0.0344378	27863252	2016	Immunological	Hematocrit (two-way meta)	132699	T	G	rs1004878
0.0116732	27863252	2016	Immunological	Hemoglobin concentration (two-way meta)	132596	T	G	rs1004878
0.02691	27863252	2016	Immunological	Hematocrit (three-way meta)	173039	T	G	rs1004878
0.0118	27863252	2016	Immunological	Hemoglobin concentration (three-way meta)	172925	T	G	rs1004878
0.02654	27863252	2016	Immunological	High light scatter percentage of red cells (three-way meta)	170763	T	G	rs1004878
0.01341	27863252	2016	Immunological	High light scatter reticulocyte count (three-way meta)	170761	T	G	rs1004878
0.007431	27863252	2016	Immunological	Reticulocyte count (three-way meta)	170641	T	G	rs1004878
0.01934	27863252	2016	Immunological	Reticulocyte fraction of red cells (three-way meta)	170690	T	G	rs1004878
0.01755	24105470	2014	Metabolic	Adiponectin	7825	T	G	rs1004878
0.02227	29304378	2018	Skeletal	Total body BMD	66628	G	T	rs1004878
0.0051	28869591	2017	Skeletal	Estimated BMD	142487	T	G	rs1004878
0.04985	28416822	2017	Cardiovascular	Atrial Fibrillation	36792	G	T	rs1004878
0.03879	29403010	2018	Metabolic	High-density-lipoprotein cholesterol	70657	G	T	rs1004878
0.02287	29403010	2018	Cardiovascular	Interventricular septum thickness	19318	T	G	rs1004878
0.036	29970889	2018	Psychiatric	Loneliness	445024	T	G	rs1004878
0.00332646	31217584	2019	Psychiatric	Cigarettes per day (excluding nonsmokers)	15862	G	T	rs1004878
0.0179145	31217584	2019	Immunological	HbA1c	11178	G	T	rs1004878
0.0368982	31217584	2019	Endocrine	Type 2 Diabetes	45725	T	G	rs1004878
0.0316117	31217584	2019	Metabolic	Waist-hip ratio (male)	24838	T	G	rs1004878
0.00558529	31217584	2019	Metabolic	End stage renal disease	33061	G	T	rs1004878
0.0283084	31217584	2019	Metabolic	Estimated glomerular filtration rate	27900	T	G	rs1004878
0.0044	31015401	2019	Environmental	Diuretics	229086	T	G	rs1004878
0.012	31015401	2019	Environmental	Agents acting on the renin-angiotensin system	237530	T	G	rs1004878
0.043	31015401	2019	Environmental	Thyroid preparations	305582	G	T	rs1004878
0.034	31015401	2019	Environmental	Antihistamines for systemic use	151636	G	T	rs1004878
0.0375	30946739	2019	Activities	Facial attractiveness (male-coder, male samples)	1792	T	G	rs1004878
0.03112	30929738	2019	Respiratory	Asthma (adult-onset)	327253	G	T	rs1004878
0.03693	30787307	2019	Respiratory	Asthma	1891	T	G	rs1004878
0.0392	30674883	2019	Dermatological	Vitiligo (late onset)	20623	T	G	rs1004878
0.02479	30674883	2019	Dermatological	Vitiligo (early onset)	9735	T	G	rs1004878
0.00497712	30220432	2018	Metabolic	Albuminuria	382500	T	G	rs1004878
0.03049	31676860	2019	Neurological	Left pars triangularis	19629	T	G	rs1004878
0.01202	31676860	2019	Neurological	Left rostral middle frontal	19629	T	G	rs1004878
0.01866	31676860	2019	Neurological	Cerebellar vermal lobules VI VII	19629	G	T	rs1004878
0.02408	31676860	2019	Neurological	Left cerebellum exterior	19629	G	T	rs1004878
0.03392	31676860	2019	Neurological	Left cerebellum white matter	19629	G	T	rs1004878
0.03799	31676860	2019	Neurological	Left ventral DC	19629	G	T	rs1004878
0.04083	31676860	2019	Neurological	Right cerebellum exterior	19629	G	T	rs1004878
0.01988	31676860	2019	Neurological	Right cerebellum white matter	19629	G	T	rs1004878
0.04874	31676860	2019	Neurological	Gray matter	19629	T	G	rs1004878
0.04053	31676860	2019	Neurological	Left pars triangularis	21821	T	G	rs1004878
0.01148	31676860	2019	Neurological	Left rostral middle frontal	21821	T	G	rs1004878
0.04755	31676860	2019	Neurological	Brain stem	21821	G	T	rs1004878
0.03986	31676860	2019	Neurological	Left cerebellum white matter	21821	G	T	rs1004878
0.03151	31676860	2019	Neurological	Left thalamus proper	21821	G	T	rs1004878
0.01584	31676860	2019	Neurological	Left ventral DC	21821	G	T	rs1004878
0.03555	31676860	2019	Neurological	Right cerebellum white matter	21821	G	T	rs1004878
0.01062	BioRxiv: https://doi.org/10.1101/288577	2019	Neurological	Anterior corona radiata axial diusivities	17706	T	G	rs1004878
0.004453	BioRxiv: https://doi.org/10.1101/288621	2019	Neurological	Anterior corona radiata mode of anisotropy	17706	T	G	rs1004878
0.03318	BioRxiv: https://doi.org/10.1101/288626	2019	Neurological	Cingulum (hippocampus) mode of anisotropy	17706	T	G	rs1004878
0.03702	BioRxiv: https://doi.org/10.1101/288633	2019	Neurological	Posterior corona radiata mode of anisotropy	17706	T	G	rs1004878
0.03519	BioRxiv: https://doi.org/10.1101/288634	2019	Neurological	Posterior limb of internal capsule mode of anisotropy	17706	T	G	rs1004878
0.03452	BioRxiv: https://doi.org/10.1101/288638	2019	Neurological	Superior corona radiata mode of anisotropy	17706	T	G	rs1004878
0.0477028	22479202	2012	Metabolic	Adiponectin level	29347	T	C	rs10049867
0.00474	20935630	2010	Metabolic	Body Mass Index	123865			rs10049867
0.012	23754948	2013	Metabolic	Body Mass Index (male)	60036	T	C	rs10049867
0.035	23754948	2013	Metabolic	Waist circumference (male)	36231	T	C	rs10049867
0.006946	25673413	2015	Metabolic	Body Mass Index (male)	104666	T	C	rs10049867
0.0096	26426971	2015	Metabolic	Body Mass Index (male &gt; 50 yrs)	74324	T	C	rs10049867
0.011	25673412	2015	Metabolic	Hip circumference (male)	94790	T	C	rs10049867
0.013	25673412	2015	Metabolic	Hip circumference (male)	100384	T	C	rs10049867
0.015	25673412	2015	Metabolic	Waist circumference (male)	104406	T	C	rs10049867
0.02	25673412	2015	Metabolic	Waist circumference (male)	110004	T	C	rs10049867
0.03388	24816252	2014	Metabolic	Amino acid::Cysteine, methionine, SAM, taurine metabolism::2-hydroxybutyrate (AHB)	7815	T	C	rs10049867
0.01804	24816252	2014	Metabolic	Amino acid::Glycine, serine and threonine metabolism::betaine	7806	T	C	rs10049867
0.04196	24816252	2014	Metabolic	Amino acid::Urea cycle; arginine-, proline-, metabolism::urea	7796	T	C	rs10049867
0.04177	24816252	2014	Metabolic	Amino acid::Valine, leucine and isoleucine metabolism::levulinate (4-oxovalerate)	6982	C	T	rs10049867
0.04027	24816252	2014	Metabolic	Carbohydrate::Fructose, mannose, galactose, starch, and sucrose metabolism::mannose	7793	T	C	rs10049867
0.006865	24816252	2014	Metabolic	Cofactors and vitamins::Hemoglobin and porphyrin metabolism::heme*	6380	C	T	rs10049867
0.006322	24816252	2014	Metabolic	Cofactors and vitamins::Pantothenate and CoA metabolism::pantothenate	7604	T	C	rs10049867
0.01491	24816252	2014	Metabolic	Cofactors and vitamins::Vitamin B6 metabolism::pyridoxate	7703	T	C	rs10049867
6.944e-05	24816252	2014	Metabolic	Lipid::Carnitine metabolism::2-tetradecenoyl carnitine	6998	T	C	rs10049867
0.002419	24816252	2014	Metabolic	Lipid::Carnitine metabolism::cis-4-decenoyl carnitine	7660	T	C	rs10049867
0.03229	24816252	2014	Metabolic	Lipid::Carnitine metabolism::decanoylcarnitine	7766	T	C	rs10049867
0.0495	24816252	2014	Metabolic	Lipid::Carnitine metabolism::hexanoylcarnitine	7786	T	C	rs10049867
0.006347	24816252	2014	Metabolic	Lipid::Carnitine metabolism::laurylcarnitine	5170	T	C	rs10049867
0.01661	24816252	2014	Metabolic	Lipid::Carnitine metabolism::octanoylcarnitine	7790	T	C	rs10049867
0.006246	24816252	2014	Metabolic	Lipid::Carnitine metabolism::oleoylcarnitine	7708	T	C	rs10049867
0.035	24816252	2014	Metabolic	Lipid::Essential fatty acid::docosapentaenoate (n3 DPA; 22:5n3)	7821	T	C	rs10049867
0.03176	24816252	2014	Metabolic	Lipid::Essential fatty acid::linolenate [alpha or gamma; (18:3n3 or 6)]	7786	T	C	rs10049867
0.03717	24816252	2014	Metabolic	Lipid::Fatty acid, monohydroxy::2-hydroxystearate	7763	T	C	rs10049867
0.0148	24816252	2014	Metabolic	Lipid::Glycerolipid metabolism::glycerol	7800	T	C	rs10049867
0.03882	24816252	2014	Metabolic	Lipid::Long chain fatty acid::adrenate (22:4n6)	7778	T	C	rs10049867
0.01927	24816252	2014	Metabolic	Lipid::Long chain fatty acid::eicosenoate (20:1n9 or 11)	7799	T	C	rs10049867
0.04456	24816252	2014	Metabolic	Lipid::Long chain fatty acid::pentadecanoate (15:0)	7502	T	C	rs10049867
0.001846	24816252	2014	Metabolic	Lipid::Medium chain fatty acid::10-undecenoate (11:1n1)	7806	T	C	rs10049867
0.01227	24816252	2014	Metabolic	Lipid::Monoacylglycerol::1-oleoylglycerol (1-monoolein)	5717	T	C	rs10049867
0.03885	24816252	2014	Metabolic	Lipid::Sphingolipid::palmitoyl sphingomyelin	7814	C	T	rs10049867
0.04728	24816252	2014	Metabolic	Lipid::Sterol, Steroid::cholesterol	7813	C	T	rs10049867
0.0111	24816252	2014	Metabolic	Xenobiotics::Drug::hydroquinone sulfate	451	C	T	rs10049867
0.04941	24816252	2014	Metabolic	::::X-02973	7759	T	C	rs10049867
0.02437	24816252	2014	Metabolic	::::X-08766	6050	C	T	rs10049867
0.0006613	24816252	2014	Metabolic	::::X-11261	7771	T	C	rs10049867
0.02644	24816252	2014	Metabolic	::::X-11438	7084	T	C	rs10049867
0.004894	24816252	2014	Metabolic	::::X-11478	6593	T	C	rs10049867
0.0003891	24816252	2014	Metabolic	::::X-11521	7193	T	C	rs10049867
0.01375	24816252	2014	Metabolic	::::X-11538	7804	T	C	rs10049867
0.03591	24816252	2014	Metabolic	Cofactors and vitamins::Hemoglobin and porphyrin metabolism::X-11793--oxidized bilirubin*	7611	T	C	rs10049867
0.02305	24816252	2014	Metabolic	::::X-11818	6790	T	C	rs10049867
0.04798	24816252	2014	Metabolic	::::X-11905	4761	T	C	rs10049867
0.04094	24816252	2014	Metabolic	::::X-12039	5461	C	T	rs10049867
0.02543	24816252	2014	Metabolic	::::X-12230	5649	C	T	rs10049867
0.04609	24816252	2014	Metabolic	::::X-12726	5495	C	T	rs10049867
0.01833	24816252	2014	Metabolic	::::X-12734	5616	T	C	rs10049867
0.003589	24816252	2014	Metabolic	::::X-12855	5120	T	C	rs10049867
0.00409	24816252	2014	Metabolic	::::X-13435	6970	T	C	rs10049867
0.01989	24816252	2014	Metabolic	::::X-14662	4212	T	C	rs10049867
0.019459	27005778	2016	Metabolic	Albumin	18960	T	C	rs10049867
0.016275	27005778	2016	Metabolic	Creatinine	24810	C	T	rs10049867
0.02523	27005778	2016	Metabolic	Glycine	18734	T	C	rs10049867
0.044144	27005778	2016	Metabolic	Cholesterol esters in large VLDL	18960	T	C	rs10049867
0.045668	27005778	2016	Metabolic	Leucine	24728	T	C	rs10049867
0.028565	17903296	2007	Skeletal	Neck Section Modulus (FBAT, adjusted for multivariable)	1096	C	T	rs10049867
0.0242	18057069	2007	Neurological	Amyotrophic lateral sclerosis	432	T	C	rs10049867
0.009352	24699409	2014	Metabolic	Disposition index	5130	C	T	rs10049867
0.0431	22580928	2012	Metabolic	Fasting insulin interaction (adjusted for BMI)	51750	T	C	rs10049867
0.0175925	17903298	2007	Metabolic	Fasting plasma glucose (at exam 5, GEE, adjusted for age and sex)	1027	C	T	rs10049867
0.035248	17903298	2007	Metabolic	Fasting plasma glucose (at exam 5, FBAT, adjusted for age, sex and BMI)	1027	C	T	rs10049867
0.00596186	17903298	2007	Metabolic	Fasting plasma glucose (at exam 5, GEE, adjusted for age, sex and BMI)	1027	C	T	rs10049867
0.034953	17903299	2007	Metabolic	Plasma Apolipoprotein A-I level (FBAT, multivariate adjusted)	997	C	T	rs10049867
0.022269	17903299	2007	Metabolic	Plasma Apolipoprotein A-I level (GEE, multivariate adjusted)	997	C	T	rs10049867
0.046925	17903299	2007	Metabolic	Plasma Apolipoprotein A-I level (FBAT, adjusted for age and sex)	997	C	T	rs10049867
0.00439346	17903299	2007	Metabolic	Plasma Apolipoprotein A-I level (GEE, adjusted for age and sex)	997	C	T	rs10049867
0.013569	17903299	2007	Metabolic	Plasma Apolipoprotein C3 level (FBAT, multivariate adjusted)	767	T	C	rs10049867
0.009778	17903299	2007	Metabolic	Plasma Apolipoprotein C3 level (FBAT, adjusted for age and sex)	767	T	C	rs10049867
0.033999	17903299	2007	Metabolic	High-density lipoprotein 2 cholesterol (at exam 4, FBAT, adjusted for multivariable)	955	C	T	rs10049867
0.0241255	17903299	2007	Metabolic	High-density lipoprotein 2 cholesterol (at exam 4, GEE, adjusted for multivariable)	955	C	T	rs10049867
0.026646	17903299	2007	Metabolic	High-density lipoprotein 2 cholesterol (at exam 4, FBAT, adjusted for age and sex)	955	C	T	rs10049867
0.0010691	17903299	2007	Metabolic	High-density lipoprotein 2 cholesterol (at exam 4, GEE, adjusted for age and sex)	955	C	T	rs10049867
0.0233073	17903299	2007	Metabolic	High-density lipoprotein 2 cholesterol (at exam 5, GEE, adjusted for age and sex)	958	C	T	rs10049867
0.000141932	17903299	2007	Metabolic	High-density lipoprotein cholesterol (at exam 2, GEE, adjusted for age and sex)	1062	C	T	rs10049867
0.030831	17903299	2007	Metabolic	High-density lipoprotein 3 cholesterol (at exam 4, FBAT, adjusted for multivariable)	984	C	T	rs10049867
0.036841	17903299	2007	Metabolic	High-density lipoprotein 3 cholesterol (at exam 4, FBAT, adjusted for age and sex)	984	C	T	rs10049867
0.00681973	17903299	2007	Metabolic	High-density lipoprotein 3 cholesterol (at exam 4, GEE, adjusted for age and sex)	984	C	T	rs10049867
0.0323607	17903299	2007	Metabolic	High-density lipoprotein 3 cholesterol (at exam 5, GEE, adjusted for age and sex)	1020	C	T	rs10049867
0.042927	17903299	2007	Metabolic	High-density lipoprotein cholesterol (at exam 4, FBAT, adjusted for age and sex)	1062	C	T	rs10049867
0.0035241	17903299	2007	Metabolic	High-density lipoprotein cholesterol (at exam 4, GEE, adjusted for age and sex)	1062	C	T	rs10049867
0.0319061	17903299	2007	Metabolic	High-density lipoprotein cholesterol (at exam 5, GEE, adjusted for age and sex)	1062	C	T	rs10049867
0.0236099	17903299	2007	Metabolic	Large high-density lipoprotein by NMR (at exam 4, GEE, adjusted for age and sex)	851	C	T	rs10049867
0.0148013	17903299	2007	Metabolic	Mean high-density lipoprotein cholesterol from exam 1-7 (GEE, adjusted for age and sex)	1087	C	T	rs10049867
0.0178499	17903299	2007	Metabolic	Mean triglycerides from exam 1-7 (GEE, adjusted for age and sex)	1087	T	C	rs10049867
0.047873	17903299	2007	Metabolic	Triglycerides (at exam 1, FBAT, adjusted for multivariable)	1068	T	C	rs10049867
0.0314236	17903299	2007	Metabolic	Triglycerides (at exam 1, GEE, adjusted for multivariable)	1068	T	C	rs10049867
0.022125	17903299	2007	Metabolic	Triglycerides (at exam 1, FBAT, adjusted for age and sex)	1068	T	C	rs10049867
0.00887268	17903299	2007	Metabolic	Triglycerides (at exam 1, GEE, adjusted for age and sex)	1068	T	C	rs10049867
0.016312	17903299	2007	Metabolic	Triglycerides (at exam 5, FBAT, adjusted for age and sex)	1068	T	C	rs10049867
0.00705285	17903299	2007	Metabolic	Triglycerides (at exam 5, GEE, adjusted for age and sex)	1068	T	C	rs10049867
0.0238358	17903299	2007	Metabolic	Triglycerides (at exam 7, GEE, adjusted for age and sex)	1068	T	C	rs10049867
0.048179	17903299	2007	Metabolic	Triglyceride / High-density lipoprotein cholesterol ratio (at exam 1, FBAT, adjusted for multivariable)	1060	T	C	rs10049867
0.0357892	17903299	2007	Metabolic	Triglyceride / High-density lipoprotein cholesterol ratio (at exam 1, GEE, adjusted for multivariable)	1060	T	C	rs10049867
0.022402	17903299	2007	Metabolic	Triglyceride / High-density lipoprotein cholesterol ratio (at exam 2, GEE, adjusted for age and sex)	1060	T	C	rs10049867
0.031733	17903299	2007	Metabolic	Triglyceride / High-density lipoprotein cholesterol ratio (at exam 5, FBAT, adjusted for age and sex)	1060	T	C	rs10049867
0.00717005	17903299	2007	Metabolic	Triglyceride / High-density lipoprotein cholesterol ratio (at exam 5, GEE, adjusted for age and sex)	1060	T	C	rs10049867
0.0306552	17903299	2007	Metabolic	Triglyceride / High-density lipoprotein cholesterol ratio (at exam 7, GEE, adjusted for age and sex)	1060	T	C	rs10049867
0.049071	17903303	2007	Cardiovascular	Ankle-brachial index (at exam 6, FBAT, adjusted for age and sex)	984	T	C	rs10049867
0.0100073	17903293	2007	Metabolic	Alkaline phosphatase (at exam 2, GEE, adjusted for age and sex)	904	T	C	rs10049867
0.0182174	17903293	2007	Metabolic	Alkaline phosphatase (at exam 2, GEE, adjusted for multivariable)	904	T	C	rs10049867
0.0470773	17903293	2007	Metabolic	Alanine transaminase (at exam 2, GEE, adjusted for multivariable)	904	C	T	rs10049867
0.0282527	17903304	2007	Cardiovascular	Heart failure (free of MI, GEE, adjusted for age and sex)	1345	C	T	rs10049867
0.041745	17903304	2007	Cardiovascular	Heart failure (free of MI, FBAT, adjusted for multivariable)	1345	C	T	rs10049867
0.0167299	17903304	2007	Cardiovascular	Heart failure (free of MI, GEE, adjusted for multivariable)	1345	C	T	rs10049867
0.0408547	17903304	2007	Cardiovascular	Heart failure (censored at interval MI, GEE, adjusted for age and sex)	1345	C	T	rs10049867
0.0217078	17903304	2007	Cardiovascular	Heart failure (censored at interval MI, GEE, adjusted for multivariable)	1345	C	T	rs10049867
0.031517	17903306	2007	Cardiovascular	QT interval (cohort exam 11 offspring exam 1, FBAT, adjusted for age nad RR)	1951	T	C	rs10049867
0.041723	17903306	2007	Cardiovascular	RR interval (male, cohort exam 11 offspring exam 1, FBAT, adjusted for age nad RR)	900	T	C	rs10049867
0.00986025	17903306	2007	Cardiovascular	RR interval (male, cohort exam 11 offspring exam 1, GEE, adjusted for age nad RR)	900	T	C	rs10049867
0.031949	17903296	2007	Skeletal	Neck Section Modulus (FBAT, female, adjusted for multivariable)	618	C	T	rs10049867
0.02965	17903297	2007	Neurological	Temporal brain volume (FBAT, adjusted for multivariable)	705	C	T	rs10049867
0.030473	17903297	2007	Neurological	Lateral ventricular volume (FBAT, adjusted for age and sex)	705	T	C	rs10049867
0.017064	17903297	2007	Neurological	Temporal brain volume (FBAT, adjusted for age and sex)	705	C	T	rs10049867
0.017332	17903297	2007	Neurological	Total cerebral brain volume (FBAT, adjusted for age and sex)	705	C	T	rs10049867
0.04705	28240269	2017	Cell	POMC - Beta-endorphin	1000			rs10049867
0.006217	28240269	2017	Cell	TNFRSF9 - Tumor necrosis factor receptor superfamily member 9	1000			rs10049867
0.04966	28240269	2017	Cell	TYRO3 - Tyrosine-protein kinase receptor TYRO3	1000			rs10049867
0.004251	28240269	2017	Cell	CSF1R - Macrophage colony-stimulating factor 1 receptor	1000			rs10049867
0.02985	28240269	2017	Cell	POR - NADPH--cytochrome P450 reductase	1000			rs10049867
0.009035	28240269	2017	Cell	C3 - C3a anaphylatoxin des Arginine	1000			rs10049867
0.04866	28240269	2017	Cell	IL10 - Interleukin-10	1000			rs10049867
0.04549	28240269	2017	Cell	KLK11 - Kallikrein-11	1000			rs10049867
0.0183	28240269	2017	Cell	KPNA2 - Importin subunit alpha-1	1000			rs10049867
0.02632	28240269	2017	Cell	ARTN - Artemin	1000			rs10049867
0.004929	28240269	2017	Cell	IGHM IGJ IGK@ IGL@ - Immunoglobulin M	1000			rs10049867
0.01103	28240269	2017	Cell	ENTPD1 - Ectonucleoside triphosphate diphosphohydrolase 1	1000			rs10049867
0.009456	28240269	2017	Cell	KLK5 - Kallikrein-5	1000			rs10049867
0.02863	28240269	2017	Cell	NRP1 - Neuropilin-1	1000			rs10049867
0.008529	28240269	2017	Cell	BGN - Biglycan	1000			rs10049867
0.03662	28240269	2017	Cell	CD109 - CD109 antigen	1000			rs10049867
0.01914	28240269	2017	Cell	CD48 - CD48 antigen	1000			rs10049867
0.007668	28240269	2017	Cell	LY9 - T-lymphocyte surface antigen Ly-9	1000			rs10049867
0.0379	28240269	2017	Cell	CTSV - Cathepsin L2	1000			rs10049867
0.045	28240269	2017	Cell	GZMH - Granzyme H	1000			rs10049867
0.01903	28240269	2017	Cell	TNFSF8 - Tumor necrosis factor ligand superfamily member 8	1000			rs10049867
0.04538	28240269	2017	Cell	MAPKAPK3 - MAP kinase-activated protein kinase 3	1000			rs10049867
0.04721	28240269	2017	Cell	TLR2 - Toll-like receptor 2	1000			rs10049867
0.0012	28240269	2017	Cell	ASGR1 - Asialoglycoprotein receptor 1	1000			rs10049867
0.02172	28240269	2017	Cell	HINT1 - Histidine triad nucleotide-binding protein 1	1000			rs10049867
0.01872	28240269	2017	Cell	CXCL10 - C-X-C motif chemokine 10	1000			rs10049867
0.02664	28240269	2017	Cell	FGF12 - Fibroblast growth factor 12	1000			rs10049867
0.0202	28240269	2017	Cell	CLU - Clusterin	1000			rs10049867
0.02237	28240269	2017	Cell	RSPO2 - R-spondin-2	1000			rs10049867
0.007467	28240269	2017	Cell	IL6 - Interleukin-6	1000			rs10049867
0.01724	28240269	2017	Cell	F5 - Coagulation Factor V	1000			rs10049867
0.02745	28240269	2017	Cell	IGHD IGK@ IGL@ - Immunoglobulin D	1000			rs10049867
0.04097	28240269	2017	Cell	ERAP1 - Endoplasmic reticulum aminopeptidase 1	1000			rs10049867
0.03228	28240269	2017	Cell	MAPK11 - Mitogen-activated protein kinase 11	1000			rs10049867
0.03328	28240269	2017	Cell	NAMPT - Nicotinamide phosphoribosyltransferase	1000			rs10049867
0.04274	28240269	2017	Cell	CD163 - Scavenger receptor cysteine-rich type 1 protein M130	1000			rs10049867
0.007954	28240269	2017	Cell	CD300C - CMRF35-like molecule 6	1000			rs10049867
0.0117	28240269	2017	Cell	LAG3 - Lymphocyte activation gene 3 protein	1000			rs10049867
0.02366	28240269	2017	Cell	CD200R1 - Cell surface glycoprotein CD200 receptor 1	1000			rs10049867
0.006826	28240269	2017	Cell	KRAS - GTPase KRas	1000			rs10049867
0.008283	28240269	2017	Cell	NMT1 - Glycylpeptide N-tetradecanoyltransferase 1	1000			rs10049867
0.02894	31427789	2019	Metabolic	Waist circumference	385932	C	T	rs10049867
0.004505	31427789	2019	Metabolic	Hip circumference	385887	C	T	rs10049867
0.003716	31427789	2019	Activities	Length of time at current address	385315	C	T	rs10049867
0.01831	31427789	2019	Environment	Time employed in main current job	208904	C	T	rs10049867
0.0002646	31427789	2019	Nutritional	Fresh fruit intake	372901	C	T	rs10049867
0.01537	31427789	2019	Nutritional	Water intake	357000	C	T	rs10049867
0.04401	31427789	2019	Mortality	Mother still alive	379747	T	C	rs10049867
0.02144	31427789	2019	Mortality	Had other major operations	206807	T	C	rs10049867
0.03464	31427789	2019	Psychiatric	Ever stopped smoking for 6+ months	93871	C	T	rs10049867
0.007142	31427789	2019	Cardiovascular	Systolic Blood Pressure (automated reading)	361402	C	T	rs10049867
0.02751	31427789	2019	Activities	Financial situation satisfaction	128506	C	T	rs10049867
0.003196	31427789	2019	Cognitive	Fluid intelligence score	125935	T	C	rs10049867
0.003413	31427789	2019	Cognitive	Fluid intelligence test - Number of fluid intelligence questions attempted within time limit	125935	T	C	rs10049867
0.003121	31427789	2019	Metabolic	Body Mass Index	385336	C	T	rs10049867
0.004698	31427789	2019	Metabolic	Weight	385473	C	T	rs10049867
0.004221	31427789	2019	Respiratory	Doctor diagnosed hayfever or allergic rhinitis	97640	C	T	rs10049867
0.02601	31427789	2019	Psychiatric	Tobacco smoking	97172	C	T	rs10049867
0.003964	31427789	2019	Metabolic	Impedance measures - Weight	379840	C	T	rs10049867
0.009644	31427789	2019	Metabolic	Impedance measures - Body fat percentage	379615	C	T	rs10049867
0.008591	31427789	2019	Metabolic	Impedance measures - Whole body fat mass	379203	C	T	rs10049867
0.01264	31427789	2019	Metabolic	Impedance measures - Whole body fat-free mass	379804	C	T	rs10049867
0.01102	31427789	2019	Metabolic	Impedance measures - Whole body water mass	379835	C	T	rs10049867
0.002923	31427789	2019	Metabolic	Impedance measures - Body Mass Index (BMI)	379831	C	T	rs10049867
0.01108	31427789	2019	Metabolic	Impedance measures - Basal metabolic rate	379821	C	T	rs10049867
0.006582	31427789	2019	Metabolic	Impedance measures - Impedance of whole body	379792	T	C	rs10049867
0.01125	31427789	2019	Metabolic	Impedance measures - Impedance of leg (right)	379813	T	C	rs10049867
0.02327	31427789	2019	Metabolic	Impedance measures - Impedance of leg (left)	379807	T	C	rs10049867
0.0405	31427789	2019	Metabolic	Impedance measures - Impedance of arm (right)	379786	T	C	rs10049867
0.009252	31427789	2019	Metabolic	Impedance measures - Impedance of arm (left)	379803	T	C	rs10049867
0.0267	31427789	2019	Metabolic	Impedance measures - Leg fat percentage (right)	379806	C	T	rs10049867
0.01943	31427789	2019	Metabolic	Impedance measures - Leg fat mass (right)	379802	C	T	rs10049867
0.01513	31427789	2019	Metabolic	Impedance measures - Leg fat-free mass (right)	379793	C	T	rs10049867
0.01543	31427789	2019	Metabolic	Impedance measures - Leg predicted mass (right)	379793	C	T	rs10049867
0.01346	31427789	2019	Metabolic	Impedance measures - Leg fat percentage (left)	379786	C	T	rs10049867
0.01504	31427789	2019	Metabolic	Impedance measures - Leg fat mass (left)	379783	C	T	rs10049867
0.02205	31427789	2019	Metabolic	Impedance measures - Leg fat-free mass (left)	379766	C	T	rs10049867
0.02168	31427789	2019	Metabolic	Impedance measures - Leg predicted mass (left)	379761	C	T	rs10049867
0.003477	31427789	2019	Metabolic	Impedance measures - Arm fat percentage (right)	379752	C	T	rs10049867
0.008004	31427789	2019	Metabolic	Impedance measures - Arm fat mass (right)	379725	C	T	rs10049867
0.02618	31427789	2019	Metabolic	Impedance measures - Arm fat-free mass (right)	379723	C	T	rs10049867
0.02342	31427789	2019	Metabolic	Impedance measures - Arm predicted mass (right)	379716	C	T	rs10049867
0.00387	31427789	2019	Metabolic	Impedance measures - Arm fat percentage (left)	379699	C	T	rs10049867
0.01302	31427789	2019	Metabolic	Impedance measures - Arm fat mass (left)	379663	C	T	rs10049867
0.01843	31427789	2019	Metabolic	Impedance measures - Arm fat-free mass (left)	379653	C	T	rs10049867
0.01555	31427789	2019	Metabolic	Impedance measures - Arm predicted mass (left)	379638	C	T	rs10049867
0.009565	31427789	2019	Metabolic	Impedance measures - Trunk fat percentage	379600	C	T	rs10049867
0.005449	31427789	2019	Metabolic	Impedance measures - Trunk fat mass	379578	C	T	rs10049867
0.01871	31427789	2019	Metabolic	Impedance measures - Trunk fat-free mass	379507	C	T	rs10049867
0.02287	31427789	2019	Metabolic	Impedance measures - Trunk predicted mass	379469	C	T	rs10049867
0.04562	31427789	2019	Nutritional	Cereal type: Oat cereal (e.g. Ready Brek, porridge)	319477	C	T	rs10049867
0.02624	31427789	2019	Dermatological	Hair colour (natural, before greying): Red	385603	C	T	rs10049867
0.01574	31427789	2019	Dermatological	Hair colour (natural, before greying): Dark brown	385603	T	C	rs10049867
0.01311	31427789	2019	Nutritional	Never eat eggs, dairy, wheat, sugar: Sugar or foods/drinks containing sugar	384986	C	T	rs10049867
0.003944	31427789	2019	Nutritional	Never eat eggs, dairy, wheat, sugar: I eat all of the above	384986	T	C	rs10049867
0.04851	31427789	2019	Environment	Mental health - Illness, injury, bereavement, stress in last 2 years: Serious illness, injury or assault to yourself	383913	T	C	rs10049867
0.005287	31427789	2019	Respiratory	Blood clot, DVT, bronchitis, emphysema, asthma, rhinitis, eczema, allergy diagnosed by doctor: Asthma	385822	C	T	rs10049867
0.04983	31427789	2019	Neurological	Pain type(s) experienced in last month: Back pain	385698	T	C	rs10049867
0.01281	31427789	2019	Activities	Types of physical activity in last 4 weeks: Walking for pleasure (not as a means of transport)	384450	T	C	rs10049867
0.0114	31427789	2019	Respiratory	Non-cancer illness code, self-reported: asthma	289307	C	T	rs10049867
0.01198	31427789	2019	Activities	Treatment/medication code: omega-3/fish oil supplement	280443	C	T	rs10049867
0.02524	31427789	2019	Cardiovascular	Diagnoses - main ICD10: I25 Chronic ischemic heart disease	300791	C	T	rs10049867
0.01314	31427789	2019	Skeletal	Diagnoses - main ICD10: M23 Internal derangement of knee	300791	T	C	rs10049867
0.03664	31427789	2019	Skeletal	Diagnoses - main ICD10: R10 Abdominal and pelvic pain	300791	C	T	rs10049867
0.01249	31427789	2019	Psychiatric	Anxiety - Ever felt worried, tense, or anxious for most of a month or longer	118397	T	C	rs10049867
0.04028	31427789	2019	Psychiatric	Happiness and subjective well-being - Belief that own life is meaningfull	123818	C	T	rs10049867
0.04385	31427789	2019	Psychiatric	Traumatic events - Been in serious accident believed to be life-threatening	126665	T	C	rs10049867
0.0359	31427789	2019	Psychiatric	Depression - Sleeping too much	48926	T	C	rs10049867
0.04232	20190752	2010	Gastrointestinal	Celiac disease	15283	A	G	rs10049867
0.0214227	27863252	2016	Immunological	Lymphocyte count (two-way meta)	132452	T	C	rs10049867
0.0490138	27863252	2016	Immunological	Lymphocyte percentage of white cells (two-way meta)	132570	T	C	rs10049867
0.04848	28749367	2017	Cardiovascular	QT interval	22158	T	C	rs10049867
0.00758	28724990	2017	Skeletal	Lean body mass (whole body)	38292	T	C	rs10049867
0.03374	28724990	2017	Skeletal	Lean body mass (appendicular)	28330	T	C	rs10049867
0.04227	30482948	2018	Psychiatric	Alcohol dependency (unrelated genotyped individuals)	28757	C	T	rs10049867
0.01194	29906448	2018	Psychiatric	Bipolar disorder	74194	C	T	rs10049867
0.01478	29906448	2018	Psychiatric	Schizophrenia vs Bipolar disorder	38855	T	C	rs10049867
0.0057	30124842	2018	Metabolic	Body Mass Index	681275	C	T	rs10049867
0.0452	30038396	2018	Environment	Educational attainment	766345	C	T	rs10049867
0.04011	29403010	2018	Metabolic	Albumin	102223	T	C	rs10049867
0.04279	29403010	2018	Metabolic	Non-albumin protein	98538	C	T	rs10049867
0.005589	29403010	2018	Metabolic	Albumin/globulin ratio	98626	T	C	rs10049867
0.03585	29403010	2018	Cardiovascular	Left ventricular internal dimension in systole	19586	C	T	rs10049867
0.01483	29403010	2018	Cardiovascular	Fractional shortening	19580	T	C	rs10049867
0.01487	29403010	2018	Cardiovascular	Ejection fraction	19516	T	C	rs10049867
0.049	31015401	2019	Environmental	Anti-inflammatory and antirheumatic products, non-steroids	164520	C	T	rs10049867
0.0088	31015401	2019	Environmental	Adrenergics, inhalants	176445	C	T	rs10049867
0.02496	30946743	2019	Connective Tissue	Ankylosing spondylitis	3321	C	T	rs10049867
0.02728	30946743	2019	Connective Tissue	Ankylosing spondylitis	1309	C	T	rs10049867
0.02294	30929738	2019	Respiratory	Asthma (adult-onset)	327253	C	T	rs10049867
0.03712	30664745	2019	Skeletal	Osteoarthritis of knee	403124	T	C	rs10049867
0.0272857	30053915	2018	Cell	Total IgG levels	1000	C	T	rs10049867
0.00152	21173776	2012	Psychiatric	Openness to Experience (NEO-FFI)	17375	G	A	rs10059206
0.02249	21173776	2012	Psychiatric	Agreablenes (NEO-FFI)	17375	A	G	rs10059206
0.0465538	27629369	2017	Psychiatric	Loneliness (multivariate)	7556			rs10059206
0.0146273	27046643	2016	Cognitive	Reaction time	111483	G	A	rs10059206
0.0479592	27818178	2016	Environment	Social deprivation	112151	G	A	rs10059206
0.03301	27416945	2016	Endocrine	Insulin sensitivity index (adjusted for age, sex. Bmi)	16753	G	A	rs10059206
0.0132	22504419	2012	Skeletal	Infant head circumference	10678	A	G	rs10059206
0.0191953	25772697	2015	Immunological	NK:%Eff	669	A	G	rs10059206
0.0365659	25772697	2015	Immunological	T:%NKT	669	A	G	rs10059206
0.031598	25772697	2015	Immunological	Lymph:%T	669	G	A	rs10059206
0.0284759	25772697	2015	Immunological	Lymph:%NK	669	A	G	rs10059206
0.037675	25772697	2015	Immunological	CD3 on CD8 T	669	A	G	rs10059206
0.00422688	25772697	2015	Immunological	CD8mem:%CD31+	669	A	G	rs10059206
0.0373193	25772697	2015	Immunological	CD8:%CM	669	A	G	rs10059206
0.0290326	25772697	2015	Immunological	CD8:%DR+73+39-25-	669	A	G	rs10059206
0.0151683	25772697	2015	Immunological	CD4:%Act(38+)	669	A	G	rs10059206
0.0215883	25772697	2015	Immunological	CD4nv:%preTh17	669	G	A	rs10059206
0.0255334	25772697	2015	Immunological	CD8mem:%PD1+R6+	669	A	G	rs10059206
0.00020047	25772697	2015	Immunological	CD8mem:%""pre-Th17"" (1)	669	A	G	rs10059206
0.00086798	25772697	2015	Immunological	CD8mem:%""pre-Th17"" (2)	669	A	G	rs10059206
0.00652349	25772697	2015	Immunological	CD8mem:%""Th1*""	669	A	G	rs10059206
0.010498	25772697	2015	Immunological	NKeff:%2+337-R7-	669	A	G	rs10059206
0.00163	24816252	2014	Metabolic	Amino acid::Alanine and aspartate metabolism::alanine	7788	A	G	rs10059206
0.04837	24816252	2014	Metabolic	Amino acid::Glutamate metabolism::pyroglutamine*	7800	G	A	rs10059206
0.01872	24816252	2014	Metabolic	Amino acid::Histidine metabolism::3-methylhistidine	5885	A	G	rs10059206
0.04537	24816252	2014	Metabolic	Amino acid::Tryptophan metabolism::kynurenine	7816	G	A	rs10059206
0.03133	24816252	2014	Metabolic	Amino acid::Urea cycle; arginine-, proline-, metabolism::trans-4-hydroxyproline	7802	A	G	rs10059206
0.04045	24816252	2014	Metabolic	Carbohydrate::Glycolysis, gluconeogenesis, pyruvate metabolism::1,5-anhydroglucitol (1,5-AG)	7746	G	A	rs10059206
0.04563	24816252	2014	Metabolic	Cofactors and vitamins::Hemoglobin and porphyrin metabolism::biliverdin	6686	G	A	rs10059206
0.0255	24816252	2014	Metabolic	Lipid::Essential fatty acid::dihomo-linolenate (20:3n3 or n6)	7805	A	G	rs10059206
0.03346	24816252	2014	Metabolic	Lipid::Essential fatty acid::linoleate (18:2n6)	7780	A	G	rs10059206
0.01504	24816252	2014	Metabolic	Lipid::Essential fatty acid::linolenate [alpha or gamma; (18:3n3 or 6)]	7786	A	G	rs10059206
0.03045	24816252	2014	Metabolic	Lipid::Long chain fatty acid::myristate (14:0)	7811	A	G	rs10059206
0.01638	24816252	2014	Metabolic	Lipid::Long chain fatty acid::myristoleate (14:1n5)	7804	A	G	rs10059206
0.01165	24816252	2014	Metabolic	Lipid::Long chain fatty acid::palmitoleate (16:1n7)	7776	A	G	rs10059206
0.0009265	24816252	2014	Metabolic	Lipid::Long chain fatty acid::stearidonate (18:4n3)	7775	A	G	rs10059206
0.005986	24816252	2014	Metabolic	Lipid::Lysolipid::1-myristoylglycerophosphocholine	7812	A	G	rs10059206
0.0268	24816252	2014	Metabolic	Lipid::Lysolipid::1-oleoylglycerophosphoethanolamine	7749	A	G	rs10059206
0.007037	24816252	2014	Metabolic	Lipid::Lysolipid::1-palmitoleoylglycerophosphocholine*	7812	A	G	rs10059206
0.005337	24816252	2014	Metabolic	Lipid::Lysolipid::2-oleoylglycerophosphocholine*	7524	A	G	rs10059206
0.03101	24816252	2014	Metabolic	Lipid::Medium chain fatty acid::5-dodecenoate (12:1n7)	7770	A	G	rs10059206
0.007343	24816252	2014	Metabolic	::::X-04357	7502	A	G	rs10059206
0.003679	24816252	2014	Metabolic	::::X-04498	7160	A	G	rs10059206
0.04796	24816252	2014	Metabolic	::::X-06351	4791	A	G	rs10059206
0.009055	24816252	2014	Metabolic	::::X-09108	6910	A	G	rs10059206
0.03396	24816252	2014	Metabolic	::::X-10500	7751	A	G	rs10059206
0.01157	24816252	2014	Metabolic	::::X-11483	4608	A	G	rs10059206
0.005709	24816252	2014	Metabolic	::::X-11820	7710	A	G	rs10059206
0.02384	24816252	2014	Metabolic	::::X-12231	5111	A	G	rs10059206
0.01926	24816252	2014	Metabolic	::::X-12450	6432	A	G	rs10059206
0.04839	24816252	2014	Metabolic	::::X-12465	5883	G	A	rs10059206
0.01916	24816252	2014	Metabolic	::::X-12704	1813	A	G	rs10059206
0.0343	24816252	2014	Metabolic	::::X-12712	260	G	A	rs10059206
0.025859	27005778	2016	Metabolic	Citrate	24770	G	A	rs10059206
0.02173	20018961	2009	Infection	Leprosy	1220	G	A	rs10059206
0.0484936	21909110	2011	Cardiovascular	Mean Arterial Pressure	69395	A	G	rs10059206
0.02	27918534	2017	Metabolic	Subcutaneous adipose tissue volume	18247			rs10059206
0.045	27918534	2017	Metabolic	Subcutaneous adipose tissue volume (female)	9526			rs10059206
0.0032	27918534	2017	Metabolic	Visceral sdipose tissue volume (adjusted for BMI)	18332			rs10059206
0.0038	27918534	2017	Metabolic	Visceral sdipose tissue volume (adjusted for BMI, female)	9594			rs10059206
0.016	27918534	2017	Metabolic	Ratio of visceral-tosubcutaneous adipose tissue volume	18191			rs10059206
0.032	27918534	2017	Metabolic	Ratio of visceral-tosubcutaneous adipose tissue volume (female)	9823			rs10059206
0.011	26961502	2016	Endocrine	Type 2 Diabetes (Dominance deviation model)	117775	G	A	rs10059206
0.04926	23297363	2013	Cardiovascular	Tetralogy of Fallot	5159	A	G	rs10059206
0.04434	24852370	2014	Metabolic	Serum Thyroid-stimulating hormone level	1346			rs10059206
0.0372765	24369049	2014	Psychiatric	Lithium response in Bipolar I patients - Alda Scale of 6 to 7	294			rs10059206
0.0382077	23143601	2012	Neoplasms	Squamous cell (adjusted for age)	8881			rs10059206
0.004212	31427789	2019	Metabolic	Waist circumference	385932	G	A	rs10059206
0.03911	31427789	2019	Metabolic	Hip circumference	385887	G	A	rs10059206
0.0005261	31427789	2019	Activities	Length of time at current address	385315	A	G	rs10059206
0.04004	31427789	2019	Activities	Time spent outdoors in winter	304316	G	A	rs10059206
0.03566	31427789	2019	Activities	Length of mobile phone use	381616	G	A	rs10059206
0.009746	31427789	2019	Activities	Usual side of head for mobile phone use	324835	G	A	rs10059206
0.0212	31427789	2019	Psychiatric	Nap during day	386124	G	A	rs10059206
0.01418	31427789	2019	Psychiatric	Daytime dozing / sleeping (narcolepsy)	384879	G	A	rs10059206
0.02107	31427789	2019	Nutritional	Processed meat intake	385801	A	G	rs10059206
0.01485	31427789	2019	Psychiatric	Average weekly fortified wine intake	274481	A	G	rs10059206
0.0001649	31427789	2019	Metabolic	Comparative body size at age 10	379749	G	A	rs10059206
0.02509	31427789	2019	Dermatological	Skin colour	381433	A	G	rs10059206
0.005051	31427789	2019	Dermatological	Ease of skin tanning	378364	A	G	rs10059206
0.02244	31427789	2019	Psychiatric	Guilty feelings	376361	G	A	rs10059206
0.01858	31427789	2019	Psychiatric	Frequency of depressed mood in last 2 weeks	370017	G	A	rs10059206
0.04064	31427789	2019	Psychiatric	Frequency of unenthusiasm / disinterest in last 2 weeks	373833	G	A	rs10059206
0.03928	31427789	2019	Neurological	Back pain for 3+ months	97524	G	A	rs10059206
0.02801	31427789	2019	Psychiatric	Ever highly irritable/argumentative for 2 days	126296	G	A	rs10059206
0.01225	31427789	2019	Ear, Nose, Throat	Loud music exposure frequency	127474	G	A	rs10059206
0.01012	31427789	2019	Metabolic	Body Mass Index	385336	G	A	rs10059206
0.01925	31427789	2019	Metabolic	Weight	385473	G	A	rs10059206
0.02162	31427789	2019	Metabolic	Impedance measures - Weight	379840	G	A	rs10059206
0.03375	31427789	2019	Metabolic	Impedance measures - Body fat percentage	379615	G	A	rs10059206
0.03229	31427789	2019	Metabolic	Impedance measures - Whole body fat mass	379203	G	A	rs10059206
0.04027	31427789	2019	Metabolic	Impedance measures - Whole body fat-free mass	379804	G	A	rs10059206
0.04376	31427789	2019	Metabolic	Impedance measures - Whole body water mass	379835	G	A	rs10059206
0.009696	31427789	2019	Metabolic	Impedance measures - Body Mass Index (BMI)	379831	G	A	rs10059206
0.03872	31427789	2019	Metabolic	Impedance measures - Basal metabolic rate	379821	G	A	rs10059206
0.0195	31427789	2019	Metabolic	Impedance measures - Impedance of whole body	379792	A	G	rs10059206
0.01695	31427789	2019	Metabolic	Impedance measures - Impedance of leg (right)	379813	A	G	rs10059206
0.0108	31427789	2019	Metabolic	Impedance measures - Impedance of leg (left)	379807	A	G	rs10059206
0.03436	31427789	2019	Metabolic	Impedance measures - Impedance of arm (left)	379803	A	G	rs10059206
0.04339	31427789	2019	Metabolic	Impedance measures - Leg fat-free mass (right)	379793	G	A	rs10059206
0.04668	31427789	2019	Metabolic	Impedance measures - Leg fat mass (left)	379783	G	A	rs10059206
0.04556	31427789	2019	Metabolic	Impedance measures - Leg predicted mass (left)	379761	G	A	rs10059206
0.003401	31427789	2019	Metabolic	Impedance measures - Arm fat percentage (right)	379752	G	A	rs10059206
0.01375	31427789	2019	Metabolic	Impedance measures - Arm fat mass (right)	379725	G	A	rs10059206
0.009694	31427789	2019	Metabolic	Impedance measures - Arm fat percentage (left)	379699	G	A	rs10059206
0.01587	31427789	2019	Metabolic	Impedance measures - Arm fat mass (left)	379663	G	A	rs10059206
0.04375	31427789	2019	Metabolic	Impedance measures - Arm predicted mass (left)	379638	G	A	rs10059206
0.04762	31427789	2019	Metabolic	Impedance measures - Trunk fat percentage	379600	G	A	rs10059206
0.03841	31427789	2019	Metabolic	Impedance measures - Trunk fat mass	379578	G	A	rs10059206
0.03287	31427789	2019	Metabolic	Impedance measures - Trunk predicted mass	379469	G	A	rs10059206
0.0183	31427789	2019	Neoplasms	Age at cancer diagnosis	61875	G	A	rs10059206
0.01892	31427789	2019	Activities	Own or rent accommodation lived in: Own outright (by you or someone in your household)	383032	A	G	rs10059206
0.01331	31427789	2019	Nutritional	Cereal type: Muesli	319477	A	G	rs10059206
0.01945	31427789	2019	Psychiatric	Reason for reducing amount of alcohol drunk: Illness or ill health	142645	G	A	rs10059206
0.03702	31427789	2019	Psychiatric	Type of tobacco previously smoked: Manufactured cigarettes	95358	A	G	rs10059206
0.001623	31427789	2019	Activities	Types of physical activity in last 4 weeks: Other exercises (eg: swimming, cycling, keep fit, bowling)	384450	G	A	rs10059206
0.006972	31427789	2019	Environment	Illnesses of father: Lung cancer	355137	G	A	rs10059206
0.04782	31427789	2019	Gastrointestinal	Diagnoses - secondary ICD10: K44 Diaphragmatic hernia	244890	G	A	rs10059206
0.04476	31427789	2019	Gastrointestinal	Diagnoses - secondary ICD10: K57 Diverticular disease of intestine	244890	G	A	rs10059206
0.04044	31427789	2019	Mortality	Diagnoses - secondary ICD10: Z82 Family history of certain disabilities and chronic diseases (leading to disablement)	244890	G	A	rs10059206
0.0263	31427789	2019	Psychiatric	Frequency of consuming six or more units of alcohol	116394	G	A	rs10059206
0.04909	31427789	2019	Psychiatric	Depression - Age at first episode of depression	65776	G	A	rs10059206
0.04752	31427789	2019	Psychiatric	Depression - Thoughts of death during worst depression	67593	G	A	rs10059206
0.04837	31427789	2019	Psychiatric	Traumatic events - Felt distant from other people in past month	57017	G	A	rs10059206
0.01782	29942085	2018	Psychiatric	Depressive symptoms	381455			rs10059206
0.0175639	27455348	2016	Neurological	Amyotrophic lateral sclerosis (linear mixed model)	36052	A	G	rs10059206
0.0358342	27863252	2016	Immunological	Hematocrit (two-way meta)	132699	A	G	rs10059206
0.0187559	27863252	2016	Immunological	Lymphocyte count (two-way meta)	132452	A	G	rs10059206
0.0342554	27863252	2016	Immunological	Lymphocyte percentage of white cells (two-way meta)	132570	A	G	rs10059206
0.0482683	27863252	2016	Immunological	Neutrophil percentage of white cells (two-way meta)	132352	G	A	rs10059206
0.00575972	27863252	2016	Immunological	Red blood cell count (two-way meta)	132690	A	G	rs10059206
0.005694	27863252	2016	Immunological	Lymphocyte count (three-way meta)	171643	A	G	rs10059206
0.02462	27863252	2016	Immunological	Red blood cell count (three-way meta)	172952	A	G	rs10059206
0.02271	28749367	2017	Cardiovascular	QT interval	22158	G	A	rs10059206
0.0403	28892062	2017	Metabolic	Body Mass Index	158284	A	G	rs10059206
0.02235	28892062	2017	Metabolic	Body Mass Index (female)	72390	A	G	rs10059206
0.04572	28898252	2017	Metabolic	HbA1c	20838	A	G	rs10059206
0.02259	28931804	2017	Neurological	Amyotrophic lateral sclerosis (LMM)	40136	A	G	rs10059206
0.01139	28990592	2017	Reproduction	Gestational weight gain (offspring, early)	8552	A	G	rs10059206
0.01	29497042	2018	Cardiovascular	Heart rate increase	58818	A	G	rs10059206
0.0201	29500382	2018	Psychiatric	Guilty feelings (GUILT)	265139	G	A	rs10059206
0.0004634	29760442	2018	Ophthalmological	Central corneal thickness	17803	A	G	rs10059206
0.01852	28761083	2018	Psychiatric	Obsessive compulsive disorder	9725	A	G	rs10059206
0.0012	30124842	2018	Metabolic	Body Mass Index	681275	G	A	rs10059206
0.03934	28358823	2017	Body Structures	Anterior cruciate ligament rupture (fixed effect model)	99342			rs10059206
0.03934	28358823	2017	Body Structures	Anterior cruciate ligament rupture (random effect model)	99342			rs10059206
0.004137	30239722	2018	Metabolic	Body Mass Index	806834	G	A	rs10059206
0.01226	30239722	2018	Metabolic	Body Mass Index (female)	434794	G	A	rs10059206
0.0323	30239722	2018	Metabolic	Waist-hip ratio (female)	381152	G	A	rs10059206
0.0075	30297969	2018	Endocrine	Type 2 Diabetes	898130	G	A	rs10059206
0.03867	29403010	2018	Metabolic	Phosphorus	42793	G	A	rs10059206
0.04423	29403010	2018	Metabolic	Total bilirubin	110207	A	G	rs10059206
0.01156	29403010	2018	Metabolic	Creatine kinase	106080	A	G	rs10059206
0.0476	30531953	2018	Neurological	Focal Epilepsy	39348	A	G	rs10059206
0.02	29970889	2018	Social Interactions	Social support - Leisure/social activities: Sports club or gym	452302	G	A	rs10059206
0.03875	31152163	2019	Metabolic	Chronic kidney disease	625219	G	A	rs10059206
0.025	31015401	2019	Environmental	Drugs for peptic ulcer and gastro-oesophageal reflux disease (GORD)	132367	G	A	rs10059206
0.005463	30946743	2019	Connective Tissue	Ankylosing spondylitis	1309	A	G	rs10059206
0.0495	30804560	2019	Respiratory	FVC	400102	A	G	rs10059206
0.0177	30804560	2019	Respiratory	FVC	321047	A	G	rs10059206
0.03122	30677029	2019	Metabolic	Thinness	7931	A	G	rs10059206
0.0003157	30664634	2019	Metabolic	Arms-arm fat ratio (female)	195068	G	A	rs10059206
0.003	29899525	2018	Activities	Strenuous sports or other exercises	350492	G	A	rs10059206
0.035	29899525	2018	Activities	Vigorous physical activity	261055	G	A	rs10059206
0.000632692	30053915	2018	Immunological	Cytomegalovirus seropositivity	1000	G	A	rs10059206
0.0265541	30053915	2018	Cell	Varicella Zoster Virus IgG levels	931	A	G	rs10059206
0.0432611	30053915	2018	Cell	Mumps IgG levels	921	A	G	rs10059206
0.0482727	30053915	2018	Cell	Measles IgG levels	885	A	G	rs10059206
0.04954	31676860	2019	Neurological	Left cuneus	19629	G	A	rs10059206
7.507e-05	31676860	2019	Neurological	Left entorhinal	19629	G	A	rs10059206
0.01205	31676860	2019	Neurological	Left pericalcarine	19629	G	A	rs10059206
0.04383	31676860	2019	Neurological	Left posterior cingulate	19629	G	A	rs10059206
0.001513	31676860	2019	Neurological	Left superior temporal	19629	G	A	rs10059206
0.01751	31676860	2019	Neurological	Left supramarginal	19629	G	A	rs10059206
0.01125	31676860	2019	Neurological	Right entorhinal	19629	G	A	rs10059206
0.03916	31676860	2019	Neurological	Right inferior parietal	19629	G	A	rs10059206
0.02153	31676860	2019	Neurological	Right lateral occipital	19629	G	A	rs10059206
0.02969	31676860	2019	Neurological	Right superior temporal	19629	G	A	rs10059206
0.03079	31676860	2019	Neurological	Right amygdala	19629	G	A	rs10059206
0.0006078	31676860	2019	Neurological	Left entorhinal	21821	G	A	rs10059206
0.003394	31676860	2019	Neurological	Left superior temporal	21821	G	A	rs10059206
0.02521	31676860	2019	Neurological	Left supramarginal	21821	G	A	rs10059206
0.01856	31676860	2019	Neurological	Right entorhinal	21821	G	A	rs10059206
0.02528	31676860	2019	Neurological	Right inferior parietal	21821	G	A	rs10059206
0.01297	31676860	2019	Neurological	Right lateral occipital	21821	G	A	rs10059206
0.04914	31676860	2019	Neurological	Right pars triangularis	21821	A	G	rs10059206
0.03564	31676860	2019	Neurological	Right superior temporal	21821	G	A	rs10059206
0.02715	31676860	2019	Neurological	Left amygdala	21821	G	A	rs10059206
0.007424	31676860	2019	Neurological	Right amygdala	21821	G	A	rs10059206
0.02446	BioRxiv: https://doi.org/10.1101/288559	2019	Neurological	Cingulum (cingulate gyrus) fractional anisotropy	17706	G	A	rs10059206
0.02413	BioRxiv: https://doi.org/10.1101/288562	2019	Neurological	External capsule fractional anisotropy	17706	G	A	rs10059206
0.04682	BioRxiv: https://doi.org/10.1101/288581	2019	Neurological	Cingulum (cingulate gyrus) axial diusivities	17706	G	A	rs10059206
0.04169	BioRxiv: https://doi.org/10.1101/288607	2019	Neurological	Fornix (column and body of fornix) mean diusivities	17706	A	G	rs10059206
0.01409	BioRxiv: https://doi.org/10.1101/288625	2019	Neurological	Cingulum (cingulate gyrus) mode of anisotropy	17706	G	A	rs10059206
0.02235	BioRxiv: https://doi.org/10.1101/288633	2019	Neurological	Posterior corona radiata mode of anisotropy	17706	A	G	rs10059206
0.006007	BioRxiv: https://doi.org/10.1101/288642	2019	Neurological	Uncinate fasciculus mode of anisotropy	17706	A	G	rs10059206
0.03489	BioRxiv: https://doi.org/10.1101/288651	2019	Neurological	Fornix (column and body of fornix) radial diusivities	17706	A	G	rs10059206
0.0323	27798627	2016	Reproduction	Number of children ever born (male)	103909			rs1006208
0.011261	23455636	2013	Ophthalmological	Age-related Macular Degeneration	59462			rs1006208
0.0236033	28604731	2017	Neurological	Insomnia	113006	C	T	rs1006208
0.002627	24816252	2014	Metabolic	Amino acid::Tryptophan metabolism::tryptophan	7804	T	C	rs1006208
0.003613	24816252	2014	Metabolic	Amino acid::Valine, leucine and isoleucine metabolism::leucine	7799	T	C	rs1006208
0.03055	24816252	2014	Metabolic	Carbohydrate::Fructose, mannose, galactose, starch, and sucrose metabolism::mannitol	5917	T	C	rs1006208
0.0005282	24816252	2014	Metabolic	Cofactors and vitamins::Pantothenate and CoA metabolism::pantothenate	7604	T	C	rs1006208
0.01282	24816252	2014	Metabolic	Energy::Krebs cycle::succinylcarnitine	6948	T	C	rs1006208
0.04563	24816252	2014	Metabolic	Lipid::Bile acid metabolism::hyodeoxycholate	6025	T	C	rs1006208
0.01201	24816252	2014	Metabolic	Lipid::Fatty acid, monohydroxy::2-hydroxypalmitate	7797	T	C	rs1006208
0.04176	24816252	2014	Metabolic	Lipid::Glycerolipid metabolism::glycerophosphorylcholine (GPC)	7156	T	C	rs1006208
0.03798	24816252	2014	Metabolic	Lipid::Inositol metabolism::myo-inositol	7803	T	C	rs1006208
0.005586	24816252	2014	Metabolic	Lipid::Lysolipid::1-arachidonoylglycerophosphoinositol*	7797	T	C	rs1006208
0.0379	24816252	2014	Metabolic	Lipid::Monoacylglycerol::1-oleoylglycerol (1-monoolein)	5717	T	C	rs1006208
0.04787	24816252	2014	Metabolic	Lipid::Monoacylglycerol::1-palmitoylglycerol (1-monopalmitin)	7429	T	C	rs1006208
0.008094	24816252	2014	Metabolic	Lipid::Monoacylglycerol::1-stearoylglycerol (1-monostearin)	6965	T	C	rs1006208
0.04883	24816252	2014	Metabolic	Lipid::Sterol, Steroid::lathosterol	5457	T	C	rs1006208
0.03914	24816252	2014	Metabolic	Peptide::Dipeptide::cyclo(leu-pro)	4833	T	C	rs1006208
0.01337	24816252	2014	Metabolic	Peptide::Dipeptide::leucylleucine	3386	T	C	rs1006208
0.04584	24816252	2014	Metabolic	::::X-04500	3647	C	T	rs1006208
0.005297	24816252	2014	Metabolic	::::X-11497	7481	C	T	rs1006208
0.04068	24816252	2014	Metabolic	::::X-11787	7811	T	C	rs1006208
0.02739	24816252	2014	Metabolic	::::X-12063	7197	T	C	rs1006208
0.007867	24816252	2014	Metabolic	::::X-12094	7467	T	C	rs1006208
0.001923	24816252	2014	Metabolic	Nucleotide::NAD metabolism::X-12095--N1-methyl-3-pyridone-4-carboxamide	7711	T	C	rs1006208
0.03701	24816252	2014	Metabolic	Amino acid::Tryptophan metabolism::X-12100--hydroxytryptophan*	7499	T	C	rs1006208
0.01931	24816252	2014	Metabolic	Peptide::Dipeptide::X-14205--alpha-glutamyltyrosine	1789	C	T	rs1006208
0.04194	24816252	2014	Metabolic	Peptide::Dipeptide::X-14450--phenylalanylleucine	2555	T	C	rs1006208
0.006609	27005778	2016	Metabolic	Acetoacetate	19262	T	C	rs1006208
0.014981	27005778	2016	Metabolic	ApoB	20690	C	T	rs1006208
0.044884	27005778	2016	Metabolic	Ratio of bisLallylic bonds to double bonds in lipids	13524	T	C	rs1006208
0.017324	27005778	2016	Metabolic	Total cholesterol in HDL	21555	T	C	rs1006208
0.044331	27005778	2016	Metabolic	Total lipids in IDL	19273	C	T	rs1006208
0.035537	27005778	2016	Metabolic	Concentration of IDL particles	19273	C	T	rs1006208
0.026325	27005778	2016	Metabolic	Triglycerides in IDL	19273	C	T	rs1006208
0.029929	27005778	2016	Metabolic	Total cholesterol in large HDL	21558	T	C	rs1006208
0.035667	27005778	2016	Metabolic	Cholesterol esters in large HDL	19273	T	C	rs1006208
0.026565	27005778	2016	Metabolic	Free cholesterol in large HDL	21559	T	C	rs1006208
0.047941	27005778	2016	Metabolic	Phospholipids in large HDL	19273	T	C	rs1006208
0.029916	27005778	2016	Metabolic	Cholesterol esters in large VLDL	18960	C	T	rs1006208
0.014315	27005778	2016	Metabolic	Total cholesterol in medium HDL	21558	T	C	rs1006208
0.00604	27005778	2016	Metabolic	Cholesterol esters in medium HDL	19273	T	C	rs1006208
0.047737	27005778	2016	Metabolic	Free cholesterol in medium HDL	21559	T	C	rs1006208
0.049416	27005778	2016	Metabolic	Total lipids in medium HDL	19273	T	C	rs1006208
0.046784	27005778	2016	Metabolic	Total cholesterol in medium VLDL	21551	C	T	rs1006208
0.017123	27005778	2016	Metabolic	Cholesterol esters in medium VLDL	19273	C	T	rs1006208
0.029746	27005778	2016	Metabolic	Phospholipids in medium VLDL	21240	C	T	rs1006208
0.032462	27005778	2016	Metabolic	Triglycerides in small HDL	21558	C	T	rs1006208
0.04758	27005778	2016	Metabolic	Total cholesterol in small LDL	21556	C	T	rs1006208
0.02386	27005778	2016	Metabolic	Total lipids in very small VLDL	19273	C	T	rs1006208
0.021183	27005778	2016	Metabolic	Concentration of very small VLDL particles	19273	C	T	rs1006208
0.049272	27005778	2016	Metabolic	Phospholipids in very small VLDL	19273	C	T	rs1006208
0.033084	27005778	2016	Metabolic	Triglycerides in very small VLDL	19273	C	T	rs1006208
0.043269	27005778	2016	Metabolic	Total lipids in chylomicrons and extremely large VLDL	18960	C	T	rs1006208
0.029154	27005778	2016	Metabolic	Triglycerides in chylomicrons and extremely large VLDL	21540	C	T	rs1006208
0.0479	27989323	2017	Immunological	Interleukin-16	3483	C	T	rs1006208
0.003611	19880490	2010	Immunological	Serum Iron concentration	1919	T	C	rs1006208
0.025	27015805	2016	Mortality	Father's age at death	75244	C	T	rs1006208
0.014	26961502	2016	Metabolic	Body Mass Index (Dominance deviation model)	119688	C	T	rs1006208
0.0124444	24824216	2014	Respiratory	Asthma (female)	6363			rs1006208
0.035	26635072	2015	Respiratory	FEV1/FCV	38199			rs1006208
0.04688	25607358	2015	Neurological	Mean Caudate	13171	C	T	rs1006208
0.02361	24152261	2013	Reproduction	Dapsone hypersensitivity syndrome	872			rs1006208
0.0399655	23583980	2013	Respiratory	Fibrotic idiopathic interstitial pneumonias	6299			rs1006208
0.011	28240269	2017	Cell	PROK1 - Prokineticin-1	1000			rs1006208
0.04272	28240269	2017	Cell	FGFR1 - Fibroblast growth factor receptor 1	1000			rs1006208
0.03006	28240269	2017	Cell	TIMP3 - Metalloproteinase inhibitor 3	1000			rs1006208
0.04036	28240269	2017	Cell	EFNB3 - Ephrin-B3	1000			rs1006208
0.03727	28240269	2017	Cell	EFNA5 - Ephrin-A5	1000			rs1006208
0.03853	28240269	2017	Cell	IL6ST - Interleukin-6 receptor subunit beta	1000			rs1006208
0.03723	28240269	2017	Cell	TNFRSF1A - Tumor necrosis factor receptor superfamily member 1A	1000			rs1006208
0.04595	28240269	2017	Cell	NTRK3 - NT-3 growth factor receptor	1000			rs1006208
0.04101	28240269	2017	Cell	EGFR - Epidermal growth factor receptor	1000			rs1006208
0.03564	28240269	2017	Cell	PF4 - Platelet factor 4	1000			rs1006208
0.01581	28240269	2017	Cell	PPBP - Neutrophil-activating peptide 2	1000			rs1006208
0.03384	28240269	2017	Cell	ANGPT1 - Angiopoietin-1	1000			rs1006208
0.01382	28240269	2017	Cell	PLA2G10 - Group 10 secretory phospholipase A2	1000			rs1006208
0.02264	28240269	2017	Cell	SPARC - SPARC	1000			rs1006208
0.01899	28240269	2017	Cell	GDF9 - Growth/differentiation factor 9	1000			rs1006208
0.0385	28240269	2017	Cell	DIABLO - Diablo homolog, mitochondrial	1000			rs1006208
0.02086	28240269	2017	Cell	IDUA - alpha-L-iduronidase	1000			rs1006208
[truncated: 142,965 more rows]

## Sheet: I Overlap by MCC
snp	mcc_Sagittal	mcc_Coronal	mcc_Axial	f1_Sagittal	f1_Coronal	f1_Axial	mcc.p_Sagittal	mcc.p_Coronal	mcc.p_Axial	f1.p_Sagittal	f1.p_Coronal	f1.p_Axial	mcc.permute_Sagittal	mcc.permute_Coronal	mcc.permute_Axial	f1.permute_Sagittal	f1.permute_Coronal	f1.permute_Axial	AA	aa	Chromosome	Position	Overlapped Gene	Type	Annotation	Nearest Upstream Gene	Type of Nearest Upstream Gene	Distance to Nearest Upstream Gene	Nearest Downstream Gene	Type of Nearest Downstream Gene	Distance to Nearest Downstream Gene
[truncated: 32 more rows]

[truncated: 1 more sheets: J Overlap by F1]
